# Supplementary material for: Data on the gene expression of cardiomyocyte exposed to hypothermia
Source: Data Brief. 2016 May 11;8:45–8. doi: 10.1016/j.dib.2016.04.061 (PMC4885011; doi:10.1016/j.dib.2016.04.061)
Supplement: Supplementary file 2 — Supplementary material [file mmc2.zip]

Archive with 5 entries (4 files):
- supplementary data/Supplementary table 1.xls
- supplementary data/Supplementary table 2.doc
- supplementary data/Supplementary table 3.doc
- supplementary data/Supplementary table 4.doc
- supplementary data/
