# Supplementary material for: Data on the gene expression of cardiomyocyte exposed to hypothermia
Source: Data Brief. 2016 May 11;8:45–8. doi: 10.1016/j.dib.2016.04.061 (PMC4885011; doi:10.1016/j.dib.2016.04.061)
Supplement: Supplementary file 2 — Supplementary material [file mmc2.zip › supplementary data/Supplementary table 1.xls]

## Sheet: down
Gene Symbol	Description	type	P-value	FDR	Geom mean of intensities in class TH	Geom mean of intensities in class Con	Fold-change（TH/Con）	style
---	uc021yph.1	coding	1e-07	0.00075	65.79	174.05	0.38	down
---	uc021ypg.1	coding	1e-07	0.00075	65.79	174.05	0.38	down
---	uc021yqv.1	coding	1e-07	0.00075	65.79	174.05	0.38	down
---	uc021ypr.1	coding	2e-07	0.00104	32.72	88.2	0.37	down
WDR5B	WD repeat domain 5B // WD repeat domain 5B // WD repeat domain 5B	coding	3e-07	0.00123	9.76	29.12	0.34	down
---	uc021ynv.1	coding	4e-07	0.00123	52.81	157.5	0.34	down
---	uc021qrq.1	coding	4e-07	0.00123	28.64	55.02	0.52	down
---	uc021tlg.1	coding	4e-07	0.00123	28.64	55.02	0.52	down
---	uc021qlw.1	coding	4e-07	0.00123	147.23	270.9	0.54	down
C5orf34	chromosome 5 open reading frame 34 // chromosome 5 open reading frame 34 // chromosome 5 open reading frame 34	coding	4e-07	0.00123	33.99	78.82	0.43	down
---	uc021yne.1	coding	4e-07	0.00123	143.65	323.38	0.44	down
---	uc021ynl.1	coding	4e-07	0.00123	143.65	323.38	0.44	down
---	uc021yqk.1	coding	5e-07	0.0013	23.17	78.02	0.3	down
---	DQ579850,uc002kim.1	coding	5e-07	0.0013	7.38	17.8	0.41	down
---	uc021ytb.1	coding	6e-07	0.00145	101.6	213.73	0.48	down
---	uc021ysv.1	coding	7e-07	0.00148	85.45	183.12	0.47	down
---	uc021ysg.1	coding	7e-07	0.00148	154.95	334.46	0.46	down
MTERFD1	MTERF domain containing 1 // MTERF domain containing 1 // MTERF domain containing 1 // MTERF domain containing 1 // MTERF domain containing 1 // MTERF domain containing 1	coding	7e-07	0.00148	23.48	47.49	0.49	down
---	uc021ysd.1	coding	7e-07	0.00148	86.1	176.12	0.49	down
---	uc021roe.1	coding	9e-07	0.00174	41.41	79.9	0.52	down
HSPA1B	heat shock 70kDa protein 1B // heat shock 70kDa protein 1A // heat shock 70kDa protein 1A // heat shock 70kDa protein 1B // heat shock 70kDa protein 1B	coding	1.1e-06	0.0019	421.55	799.73	0.53	down
RNF111	ring finger protein 111 // ring finger protein 111 // ring finger protein 111 // ring finger protein 111 // ring finger protein 111 // ring finger protein 111 // ring finger protein 111	coding	1.1e-06	0.0019	36.84	84.63	0.44	down
---	uc021ype.1	coding	1.3e-06	0.00214	170.53	313.36	0.54	down
---	uc021ysn.1	coding	1.4e-06	0.00215	194.12	419.84	0.46	down
ZNF192	zinc finger protein 192 // zinc finger protein 192 // zinc finger protein 192 // zinc finger protein 192 // zinc finger protein 192 // zinc finger protein 192 // zinc finger protein 192	coding	1.4e-06	0.00215	31.82	70.07	0.45	down
---	uc021yps.1	coding	1.4e-06	0.00215	156.79	294.65	0.53	down
CCDC77	coiled-coil domain containing 77 // coiled-coil domain containing 77 // coiled-coil domain containing 77 // coiled-coil domain containing 77 // coiled-coil domain containing 77 // coiled-coil domain containing 77 // coiled-coil domain containing 77	coding	1.7e-06	0.00244	44.36	83.84	0.53	down
---	uc021yrr.1	coding	1.9e-06	0.00267	172.89	331.45	0.52	down
HSPA1B	heat shock 70kDa protein 1B // heat shock 70kDa protein 1A // heat shock 70kDa protein 1A // heat shock 70kDa protein 1B // heat shock 70kDa protein 1B	coding	2.1e-06	0.00275	400.37	744.85	0.54	down
---	uc021ysi.1	coding	2.2e-06	0.00275	35.17	63.34	0.56	down
HSPA1B	heat shock 70kDa protein 1B // heat shock 70kDa protein 1A // heat shock 70kDa protein 1A // heat shock 70kDa protein 1B // heat shock 70kDa protein 1B	coding	2.3e-06	0.00277	401.21	745.77	0.54	down
HSPA1B	heat shock 70kDa protein 1B // heat shock 70kDa protein 1A // heat shock 70kDa protein 1A // heat shock 70kDa protein 1B // heat shock 70kDa protein 1B	coding	2.3e-06	0.00277	401.11	744.98	0.54	down
---	uc021ohe.1	coding	2.6e-06	0.00293	955.42	1702.39	0.56	down
---	uc021ogs.1	coding	2.6e-06	0.00293	955.42	1702.39	0.56	down
ARL13B	ADP-ribosylation factor-like 13B // ADP-ribosylation factor-like 13B // ADP-ribosylation factor-like 13B // ADP-ribosylation factor-like 13B // ADP-ribosylation factor-like 13B // ADP-ribosylation factor-like 13B // ADP-ribosylation factor-like 13B	coding	2.9e-06	0.00298	35.02	72.83	0.48	down
NABP1	nucleic acid binding protein 1 // nucleic acid binding protein 1 // nucleic acid binding protein 1 // nucleic acid binding protein 1 // nucleic acid binding protein 1 // nucleic acid binding protein 1 // nucleic acid binding protein 1 // nucleic ac	coding	2.9e-06	0.00298	39.33	84.65	0.46	down
HSPA1B	heat shock 70kDa protein 1B // heat shock 70kDa protein 1B // heat shock 70kDa protein 1A // heat shock 70kDa protein 1B // heat shock 70kDa protein 1A // heat shock 70kDa protein 1B // heat shock 70kDa protein 1A // heat shock 70kDa protein 1B //	coding	3e-06	0.00298	507.27	849.66	0.6	down
---	uc021ysa.1	coding	3e-06	0.00298	157.65	292.99	0.54	down
---	uc021sji.1	coding	3e-06	0.00298	157.65	292.99	0.54	down
---	uc021yqm.1	coding	3.1e-06	0.00299	85.19	143.61	0.59	down
---	uc021yow.1	coding	3.2e-06	0.003	156.7	294.37	0.53	down
NEIL3	nei endonuclease VIII-like 3 (E. coli) // nei endonuclease VIII-like 3 (E. coli) // nei endonuclease VIII-like 3 (E. coli)	coding	3.5e-06	0.00319	69.23	118.57	0.58	down
---	uc021yno.1	coding	3.7e-06	0.00333	101.92	225.39	0.45	down
---	uc022avh.1	coding	3.9e-06	0.00342	89.13	173.37	0.51	down
DIO2	deiodinase, iodothyronine, type II // deiodinase, iodothyronine, type II // deiodinase, iodothyronine, type II // deiodinase, iodothyronine, type II // deiodinase, iodothyronine, type II // deiodinase, iodothyronine, type II // deiodinase, iodothyro	coding	3.9e-06	0.00342	42.96	82.24	0.52	down
---	uc021ysq.1	coding	4e-06	0.00346	23.95	98.99	0.24	down
TUBE1	tubulin, epsilon 1 // tubulin, epsilon 1 // tubulin, epsilon 1 // tubulin, epsilon 1 // tubulin, epsilon 1 // tubulin, epsilon 1	coding	4.2e-06	0.00354	12.58	19.81	0.64	down
---	uc021yqj.1	coding	4.5e-06	0.00361	32.75	86.33	0.38	down
HSPA1A	heat shock 70kDa protein 1A // heat shock 70kDa protein 1A	coding	4.5e-06	0.00361	351.16	570.57	0.62	down
HSPA1A	heat shock 70kDa protein 1A // heat shock 70kDa protein 1A	coding	4.6e-06	0.00361	351.74	572.55	0.61	down
---	uc021ymw.1	coding	4.6e-06	0.00361	156.82	291.97	0.54	down
ZNF17	zinc finger protein 17 // zinc finger protein 17	coding	4.8e-06	0.00368	25.67	53.04	0.48	down
HSPA1A	heat shock 70kDa protein 1A // heat shock 70kDa protein 1A	coding	5e-06	0.00375	352.65	572.64	0.62	down
HSPA1A	heat shock 70kDa protein 1A // heat shock 70kDa protein 1A	coding	5e-06	0.00375	319.32	513.64	0.62	down
KIAA0753	KIAA0753 // KIAA0753 // KIAA0753 // KIAA0753 // KIAA0753 // KIAA0753	coding	5.9e-06	0.00426	34.24	61.97	0.55	down
HSPA1A	heat shock 70kDa protein 1A // heat shock 70kDa protein 1B // heat shock 70kDa protein 1A // heat shock 70kDa protein 1B // heat shock 70kDa protein 1A // heat shock 70kDa protein 1B // heat shock 70kDa protein 1A // heat shock 70kDa protein 1B //	coding	6e-06	0.00426	530.98	861.57	0.62	down
---	uc021oxu.1	coding	6e-06	0.00426	1111.15	1962.15	0.57	down
ANKRD1	ankyrin repeat domain 1 (cardiac muscle) // ankyrin repeat domain 1 (cardiac muscle) // ankyrin repeat domain 1 (cardiac muscle)	coding	6.2e-06	0.00432	203.2	524.65	0.39	down
---	uc021yse.1	coding	6.9e-06	0.00471	14.38	24.31	0.59	down
---	uc021yso.1	coding	7.8e-06	0.00511	23.03	52.17	0.44	down
ZNF230	zinc finger protein 230 // zinc finger protein 230 // zinc finger protein 230 // zinc finger protein 230	coding	8.1e-06	0.00514	12.27	18.97	0.65	down
---	uc021ysy.1	coding	8.5e-06	0.00514	50.93	108.42	0.47	down
---	uc021ypi.1	coding	8.5e-06	0.00514	127.49	219.08	0.58	down
C2orf44	chromosome 2 open reading frame 44 // chromosome 2 open reading frame 44 // chromosome 2 open reading frame 44 // chromosome 2 open reading frame 44 // chromosome 2 open reading frame 44	coding	8.8e-06	0.00514	68.48	126.09	0.54	down
C15orf42	chromosome 15 open reading frame 42 // chromosome 15 open reading frame 42 // chromosome 15 open reading frame 42	coding	9e-06	0.00514	81.49	157.19	0.52	down
CBLB	Cbl proto-oncogene, E3 ubiquitin protein ligase B // Cbl proto-oncogene, E3 ubiquitin protein ligase B // Cbl proto-oncogene, E3 ubiquitin protein ligase B // Cbl proto-oncogene, E3 ubiquitin protein ligase B // Cbl proto-oncogene, E3 ubiquitin protei	coding	9.1e-06	0.00514	50.11	82.83	0.6	down
---	uc021ysr.1	coding	9.3e-06	0.00514	49.47	88.82	0.56	down
---	NR_024242,NR_024214_dup1|NR_024215_dup1|NR_024223_dup1|NR_024224_dup1|NR_024225_dup1|NR_024226_dup1|NR_024227_dup1|NR_024228_dup1|NR_024229_dup1|NR_024242_dup1|uc010ybp.1	coding	9.6e-06	0.00514	229.47	396.1	0.58	down
---	NR_024242,NR_024214_dup2|NR_024215_dup2|NR_024223_dup2|NR_024224_dup2|NR_024225_dup2|NR_024226_dup2|NR_024227_dup2|NR_024228_dup2|NR_024229_dup2|NR_024242_dup2|uc010ybq.1	coding	9.6e-06	0.00514	229.47	396.1	0.58	down
---	NR_024242,NR_024214_dup3|NR_024215_dup3|NR_024223_dup3|NR_024224_dup3|NR_024225_dup3|NR_024226_dup3|NR_024227_dup3|NR_024228_dup3|NR_024229_dup3|NR_024242_dup3|uc010ybr.1	coding	9.6e-06	0.00514	229.47	396.1	0.58	down
---	NR_024242,NR_024214_dup4|NR_024215_dup4|NR_024223_dup4|NR_024224_dup4|NR_024225_dup4|NR_024226_dup4|NR_024227_dup4|NR_024228_dup4|NR_024229_dup4|NR_024242_dup4|uc010ybs.1	coding	9.6e-06	0.00514	229.47	396.1	0.58	down
---	NR_024242,NR_024214_dup5|NR_024215_dup5|NR_024223_dup5|NR_024224_dup5|NR_024225_dup5|NR_024226_dup5|NR_024227_dup5|NR_024228_dup5|NR_024229_dup5|NR_024242_dup5|uc010ybt.1	coding	9.6e-06	0.00514	229.47	396.1	0.58	down
---	NR_024242,NR_024214_dup6|NR_024215_dup6|NR_024223_dup6|NR_024224_dup6|NR_024225_dup6|NR_024226_dup6|NR_024227_dup6|NR_024228_dup6|NR_024229_dup6|NR_024242_dup6|uc010ybu.1	coding	9.6e-06	0.00514	229.47	396.1	0.58	down
---	NR_024242,NR_024214_dup7|NR_024215_dup7|NR_024223_dup7|NR_024224_dup7|NR_024225_dup7|NR_024226_dup7|NR_024227_dup7|NR_024228_dup7|NR_024229_dup7|NR_024242_dup7|uc010ybv.1	coding	9.6e-06	0.00514	229.47	396.1	0.58	down
---	NR_024242,NR_024214_dup8|NR_024215_dup8|NR_024223_dup8|NR_024224_dup8|NR_024225_dup8|NR_024226_dup8|NR_024227_dup8|NR_024228_dup8|NR_024229_dup8|NR_024242_dup8|uc010ybw.1	coding	9.6e-06	0.00514	229.47	396.1	0.58	down
---	NR_024242,NR_024214_dup9|NR_024215_dup9|NR_024223_dup9|NR_024224_dup9|NR_024225_dup9|NR_024226_dup9|NR_024227_dup9|NR_024228_dup9|NR_024229_dup9|NR_024242_dup9|uc010ybx.1	coding	9.6e-06	0.00514	229.47	396.1	0.58	down
---	uc021ypn.1	coding	1.01e-05	0.00529	185.09	351.97	0.53	down
---	NR_004436,NR_004435_dup1|NR_004436_dup1|uc010elp.1	coding	1.01e-05	0.00529	230.17	396.24	0.58	down
TUBD1	tubulin, delta 1 // tubulin, delta 1 // tubulin, delta 1 // tubulin, delta 1 // tubulin, delta 1 // tubulin, delta 1 // tubulin, delta 1 // tubulin, delta 1 // tubulin, delta 1 // tubulin, delta 1 // tubulin, delta 1 // tubulin, delta 1 // tub	coding	1.05e-05	0.00537	19.53	43.31	0.45	down
ZNF284	zinc finger protein 284 // zinc finger protein 284	coding	1.05e-05	0.00537	14.18	29.52	0.48	down
GPATCH1	G patch domain containing 1 // G patch domain containing 1 // G patch domain containing 1	coding	1.07e-05	0.00543	72.06	122.36	0.59	down
DKK1	dickkopf 1 homolog (Xenopus laevis) // dickkopf 1 homolog (Xenopus laevis) // dickkopf 1 homolog (Xenopus laevis) // dickkopf 1 homolog (Xenopus laevis)	coding	1.1e-05	0.0055	621.45	1124.9	0.55	down
PAPOLG	poly(A) polymerase gamma // poly(A) polymerase gamma // poly(A) polymerase gamma // poly(A) polymerase gamma // poly(A) polymerase gamma	coding	1.14e-05	0.00562	17.49	38.48	0.45	down
ANKRD27	ankyrin repeat domain 27 (VPS9 domain) // ankyrin repeat domain 27 (VPS9 domain) // ankyrin repeat domain 27 (VPS9 domain)	coding	1.15e-05	0.00563	69.04	125.6	0.55	down
LRIF1	ligand dependent nuclear receptor interacting factor 1 // ligand dependent nuclear receptor interacting factor 1 // ligand dependent nuclear receptor interacting factor 1 // ligand dependent nuclear receptor interacting factor 1 // ligand dependent nu	coding	1.22e-05	0.00584	27.81	54.58	0.51	down
FAM196B	family with sequence similarity 196, member B // family with sequence similarity 196, member B // family with sequence similarity 196, member B	coding	1.23e-05	0.00585	70.15	140.94	0.5	down
C17orf80	chromosome 17 open reading frame 80 // chromosome 17 open reading frame 80 // chromosome 17 open reading frame 80 // chromosome 17 open reading frame 80 // chromosome 17 open reading frame 80 // chromosome 17 open reading frame 80 // chromosome 17 o	coding	1.27e-05	0.00597	45.79	73.53	0.62	down
---	uc021uvv.1	coding	1.3e-05	0.00597	37.71	95.67	0.39	down
---	uc021qjp.1	coding	1.3e-05	0.00597	42.57	81.81	0.52	down
IL10RB	interleukin 10 receptor, beta // interleukin 10 receptor, beta // interleukin 10 receptor, beta // interleukin 10 receptor, beta	coding	1.31e-05	0.00598	118.53	177.31	0.67	down
---	uc021yre.1	coding	1.37e-05	0.00617	67.72	131.15	0.52	down
CNEP1R1	CTD nuclear envelope phosphatase 1 regulatory subunit 1 // CTD nuclear envelope phosphatase 1 regulatory subunit 1 // CTD nuclear envelope phosphatase 1 regulatory subunit 1 // CTD nuclear envelope phosphatase 1 regulatory subunit 1 // CTD nuclear env	coding	1.38e-05	0.00617	36.83	76.68	0.48	down
---	uc021roi.1	coding	1.44e-05	0.0064	19.52	34.61	0.56	down
---	uc021ypm.1	coding	1.48e-05	0.00653	158.53	264.79	0.6	down
LYSMD3	LysM, putative peptidoglycan-binding, domain containing 3 // LysM, putative peptidoglycan-binding, domain containing 3 // LysM, putative peptidoglycan-binding, domain containing 3 // LysM, putative peptidoglycan-binding, domain containing 3 // LysM, p	coding	1.51e-05	0.00654	39.69	83.62	0.47	down
ZBTB40	zinc finger and BTB domain containing 40 // zinc finger and BTB domain containing 40 // zinc finger and BTB domain containing 40 // zinc finger and BTB domain containing 40 // zinc finger and BTB domain containing 40 // zinc finger and BTB domain con	coding	1.53e-05	0.00654	39.1	64.01	0.61	down
---	uc021roc.1	coding	1.65e-05	0.00656	6.9	13.13	0.53	down
ZNF416	zinc finger protein 416 // zinc finger protein 416 // zinc finger protein 416 // zinc finger protein 416 // zinc finger protein 416	coding	1.67e-05	0.00656	22.79	36.61	0.62	down
MAT2A	methionine adenosyltransferase II, alpha // methionine adenosyltransferase II, alpha // methionine adenosyltransferase II, alpha // methionine adenosyltransferase II, alpha // methionine adenosyltransferase II, alpha // methionine adenosyltransferase	coding	1.67e-05	0.00656	115.71	193.49	0.6	down
---	uc022btp.1	coding	1.71e-05	0.00656	132.53	226.13	0.59	down
---	uc021qjo.1	coding	1.71e-05	0.00656	132.53	226.13	0.59	down
---	uc021oxl.1	coding	1.74e-05	0.00656	183.98	347.53	0.53	down
---	uc021pbx.1	coding	1.74e-05	0.00656	183.98	347.53	0.53	down
---	uc021yjp.1	coding	1.74e-05	0.00656	183.98	347.53	0.53	down
---	uc021yjw.1	coding	1.74e-05	0.00656	183.98	347.53	0.53	down
---	uc021yjs.1	coding	1.74e-05	0.00656	183.98	347.53	0.53	down
---	uc021ykg.1	coding	1.74e-05	0.00656	183.98	347.53	0.53	down
---	uc021ynm.1	coding	1.74e-05	0.00656	183.98	347.53	0.53	down
WDR89	WD repeat domain 89 // WD repeat domain 89 // WD repeat domain 89 // WD repeat domain 89 // WD repeat domain 89	coding	1.8e-05	0.00675	12.1	23.33	0.52	down
---	uc021ynp.1	coding	1.86e-05	0.00675	147.29	241.95	0.61	down
---	uc021ypd.1	coding	1.86e-05	0.00675	147.29	241.95	0.61	down
---	uc021ypk.1	coding	1.86e-05	0.00675	147.29	241.95	0.61	down
---	uc021sdz.1	coding	1.86e-05	0.00675	147.29	241.95	0.61	down
---	uc021tpx.1	coding	1.86e-05	0.00675	147.29	241.95	0.61	down
---	uc021ysx.1	coding	1.94e-05	0.00697	86.4	139.01	0.62	down
HCFC2	host cell factor C2 // host cell factor C2 // host cell factor C2 // host cell factor C2 // host cell factor C2	coding	2.22e-05	0.00766	35.04	61.04	0.57	down
---	uc021ysf.1	coding	2.26e-05	0.00766	102.15	158.56	0.64	down
ZNF830	zinc finger protein 830 // zinc finger protein 830	coding	2.27e-05	0.00766	81.54	136.5	0.6	down
GOPC	golgi-associated PDZ and coiled-coil motif containing // golgi-associated PDZ and coiled-coil motif containing // golgi-associated PDZ and coiled-coil motif containing // golgi-associated PDZ and coiled-coil motif containing // golgi-associated PDZ an	coding	2.28e-05	0.00766	91.58	145.71	0.63	down
---	uc021ynw.1	coding	2.28e-05	0.00766	126.13	219	0.58	down
RBBP5	retinoblastoma binding protein 5 // retinoblastoma binding protein 5 // retinoblastoma binding protein 5 // retinoblastoma binding protein 5 // retinoblastoma binding protein 5 // retinoblastoma binding protein 5 // retinoblastoma binding protein 5	coding	2.28e-05	0.00766	85.2	140.17	0.61	down
SSH2	slingshot homolog 2 (Drosophila) // slingshot homolog 2 (Drosophila) // slingshot homolog 2 (Drosophila) // slingshot homolog 2 (Drosophila) // slingshot homolog 2 (Drosophila)	coding	2.38e-05	0.00784	50.34	85.7	0.59	down
---	uc021ynk.1	coding	2.38e-05	0.00784	93.25	174.15	0.54	down
---	uc021yqz.1	coding	2.38e-05	0.00784	93.25	174.15	0.54	down
---	uc021tpt.1	coding	2.43e-05	0.00793	84.96	174.88	0.49	down
---	uc021yra.1	coding	2.43e-05	0.00793	159.72	263.02	0.61	down
ZBTB9	zinc finger and BTB domain containing 9 // zinc finger and BTB domain containing 9	coding	2.48e-05	0.00805	46.96	68.81	0.68	down
ZNF184	zinc finger protein 184 // zinc finger protein 184 // zinc finger protein 184 // zinc finger protein 184 // zinc finger protein 184 // zinc finger protein 184	coding	2.53e-05	0.00812	18.17	29.68	0.61	down
POLH	polymerase (DNA directed), eta // polymerase (DNA directed), eta // polymerase (DNA directed), eta // polymerase (DNA directed), eta // polymerase (DNA directed), eta	coding	2.54e-05	0.00812	143.13	209.61	0.68	down
POU2F1	POU class 2 homeobox 1 // POU class 2 homeobox 1 // POU class 2 homeobox 1 // POU class 2 homeobox 1 // POU class 2 homeobox 1 // POU class 2 homeobox 1 // POU class 2 homeobox 1 // POU class 2 homeobox 1 // POU class 2 homeobox 1 // POU class 2	coding	2.55e-05	0.00812	40.8	62.6	0.65	down
---	uc021ypv.1	coding	2.59e-05	0.00821	79.48	132.05	0.6	down
TNRC6A	trinucleotide repeat containing 6A // trinucleotide repeat containing 6A // trinucleotide repeat containing 6A // trinucleotide repeat containing 6A // trinucleotide repeat containing 6A	coding	2.68e-05	0.00837	70.1	120.05	0.58	down
---	uc021ykc.1	coding	2.72e-05	0.00839	107.96	193.83	0.56	down
---	uc021rgf.1	coding	2.72e-05	0.00839	107.96	193.83	0.56	down
IFRD1	interferon-related developmental regulator 1 // interferon-related developmental regulator 1 // interferon-related developmental regulator 1 // interferon-related developmental regulator 1 // interferon-related developmental regulator 1 // interferon	coding	2.9e-05	0.00878	30.74	51.35	0.6	down
---	uc021tbf.1	coding	3.01e-05	0.00898	17.7	27.75	0.64	down
---	NR_024216,NR_004437_dup1|NR_024216_dup1|uc010elq.1	coding	3.02e-05	0.00898	150.56	250.15	0.6	down
PPP1R3C	protein phosphatase 1, regulatory subunit 3C // protein phosphatase 1, regulatory subunit 3C // protein phosphatase 1, regulatory subunit 3C // protein phosphatase 1, regulatory subunit 3C // protein phosphatase 1, regulatory subunit 3C	coding	3.16e-05	0.00931	32.06	48.11	0.67	down
GTF2E1	general transcription factor IIE, polypeptide 1, alpha 56kDa // general transcription factor IIE, polypeptide 1, alpha 56kDa	coding	3.17e-05	0.00931	52.34	87.65	0.6	down
ZNF322	zinc finger protein 322 // zinc finger protein 322 // zinc finger protein 322 // zinc finger protein 322 // zinc finger protein 322 pseudogene 1 // zinc finger protein 322 // zinc finger protein 322 pseudogene 1 // zinc finger protein 322 // zinc	coding	3.17e-05	0.00931	9.46	16.4	0.58	down
POLG2	polymerase (DNA directed), gamma 2, accessory subunit // polymerase (DNA directed), gamma 2, accessory subunit // polymerase (DNA directed), gamma 2, accessory subunit	coding	3.22e-05	0.00941	10.98	19.4	0.57	down
---	uc021weg.1	coding	3.31e-05	0.00963	10.75	17.93	0.6	down
ZNF2	zinc finger protein 2 // zinc finger protein 2 // zinc finger protein 2 // zinc finger protein 2 // zinc finger protein 2 // zinc finger protein 2 // zinc finger protein 2 // zinc finger protein 2	coding	3.75e-05	0.0107	15.93	24.08	0.66	down
---	uc021rod.1	coding	3.79e-05	0.0108	4.72	7.63	0.62	down
---	uc021vrj.1	coding	3.97e-05	0.0111	53.27	78.36	0.68	down
---	uc021phv.1	coding	4.05e-05	0.0111	82.43	134.4	0.61	down
---	uc021phw.1	coding	4.05e-05	0.0111	82.43	134.4	0.61	down
---	uc021ytl.1	coding	4.05e-05	0.0111	82.43	134.4	0.61	down
---	uc021qjv.1	coding	4.05e-05	0.0111	82.43	134.4	0.61	down
---	uc021tpo.1	coding	4.05e-05	0.0111	82.43	134.4	0.61	down
MAP3K1	mitogen-activated protein kinase kinase kinase 1, E3 ubiquitin protein ligase // mitogen-activated protein kinase kinase kinase 1, E3 ubiquitin protein ligase // mitogen-activated protein kinase kinase kinase 1, E3 ubiquitin protein ligase	coding	4.07e-05	0.0111	69.18	106.14	0.65	down
PEX11B	peroxisomal biogenesis factor 11 beta // peroxisomal biogenesis factor 11 beta // peroxisomal biogenesis factor 11 beta // peroxisomal biogenesis factor 11 beta // peroxisomal biogenesis factor 11 beta	coding	4.17e-05	0.0113	73.77	108.62	0.68	down
TOB2	transducer of ERBB2, 2 // transducer of ERBB2, 2 // transducer of ERBB2, 2 // transducer of ERBB2, 2	coding	4.18e-05	0.0113	167.31	269.25	0.62	down
SPOP	speckle-type POZ protein // speckle-type POZ protein // speckle-type POZ protein // speckle-type POZ protein // speckle-type POZ protein // speckle-type POZ protein // speckle-type POZ protein // speckle-type POZ protein // speckle-type POZ protei	coding	4.27e-05	0.0115	150.13	217.76	0.69	down
---	uc021rof.1	coding	4.49e-05	0.012	6.24	10.19	0.61	down
ACVR2A	activin A receptor, type IIA // activin A receptor, type IIA // activin A receptor, type IIA // activin A receptor, type IIA // activin A receptor, type IIA // activin A receptor, type IIA // activin A receptor, type IIA	coding	4.56e-05	0.0121	22.1	38.69	0.57	down
---	uc021yqp.1	coding	4.76e-05	0.0126	349.47	628.08	0.56	down
MTF1	metal-regulatory transcription factor 1 // metal-regulatory transcription factor 1 // metal-regulatory transcription factor 1 // metal-regulatory transcription factor 1 // metal-regulatory transcription factor 1	coding	4.87e-05	0.0128	114.35	179.29	0.64	down
TAF5	TAF5 RNA polymerase II, TATA box binding protein (TBP)-associated factor, 100kDa // TAF5 RNA polymerase II, TATA box binding protein (TBP)-associated factor, 100kDa // TAF5 RNA polymerase II, TATA box binding protein (TBP)-associated factor, 100kDa //	coding	5.01e-05	0.0131	45.68	69.48	0.66	down
---	uc021yoe.1	coding	5.1e-05	0.0132	66.02	103.24	0.64	down
CDC37L1	cell division cycle 37 homolog (S. cerevisiae)-like 1 // cell division cycle 37 homolog (S. cerevisiae)-like 1 // cell division cycle 37 homolog (S. cerevisiae)-like 1 // cell division cycle 37 homolog (S. cerevisiae)-like 1 // cell division cycle 37	coding	5.27e-05	0.0136	19.38	26.73	0.72	down
ZNF772	zinc finger protein 772 // zinc finger protein 772 // zinc finger protein 772 // zinc finger protein 772 // zinc finger protein 772 // zinc finger protein 772 // zinc finger protein 772 // zinc finger protein 772	coding	5.42e-05	0.0139	12.19	17.05	0.71	down
---	uc021yta.1	coding	5.42e-05	0.0139	54.55	88.02	0.62	down
---	uc021zbd.1	coding	5.5e-05	0.014	49	79.54	0.62	down
KRCC1	lysine-rich coiled-coil 1 // lysine-rich coiled-coil 1 // lysine-rich coiled-coil 1 // lysine-rich coiled-coil 1	coding	5.56e-05	0.0141	38.11	63.08	0.6	down
---	uc021rgj.1	coding	5.85e-05	0.0147	184.82	282.08	0.66	down
SOS2	son of sevenless homolog 2 (Drosophila) // son of sevenless homolog 2 (Drosophila) // son of sevenless homolog 2 (Drosophila) // son of sevenless homolog 2 (Drosophila) // son of sevenless homolog 2 (Drosophila) // son of sevenless homolog 2 (Drosoph	coding	5.86e-05	0.0147	65.54	106.95	0.61	down
MYOCD	myocardin // myocardin // myocardin // myocardin // myocardin // myocardin // myocardin // myocardin // myocardin	coding	5.95e-05	0.0149	66.45	100.77	0.66	down
ZNF623	zinc finger protein 623	coding	6e-05	0.015	14.25	24.29	0.59	down
BUD13	BUD13 homolog (S. cerevisiae) // BUD13 homolog (S. cerevisiae) // BUD13 homolog (S. cerevisiae) // BUD13 homolog (S. cerevisiae) // BUD13 homolog (S. cerevisiae)	coding	6.1e-05	0.0151	46.56	68.28	0.68	down
LSM11	LSM11, U7 small nuclear RNA associated // LSM11, U7 small nuclear RNA associated // LSM11, U7 small nuclear RNA associated	coding	6.48e-05	0.0159	38.98	58.23	0.67	down
MED17	mediator complex subunit 17 // mediator complex subunit 17 // mediator complex subunit 17 // mediator complex subunit 17 // mediator complex subunit 17 // mediator complex subunit 17	coding	6.59e-05	0.016	61.82	94.87	0.65	down
CWC22	CWC22 spliceosome-associated protein homolog (S. cerevisiae) // CWC22 spliceosome-associated protein homolog (S. cerevisiae) // CWC22 spliceosome-associated protein homolog (S. cerevisiae) // CWC22 spliceosome-associated protein homolog (S. cerevisiae)	coding	6.61e-05	0.016	72.46	128.01	0.57	down
N4BP1	NEDD4 binding protein 1 // NEDD4 binding protein 1 // NEDD4 binding protein 1	coding	6.8e-05	0.0164	64.58	89.64	0.72	down
---	uc021wqz.1	coding	6.83e-05	0.0164	7.06	12.3	0.57	down
PDCD7	programmed cell death 7 // programmed cell death 7 // programmed cell death 7 // programmed cell death 7 // programmed cell death 7	coding	6.86e-05	0.0164	71.52	105.65	0.68	down
METTL12	methyltransferase like 12 // methyltransferase like 12 // methyltransferase like 12 // methyltransferase like 12	coding	6.87e-05	0.0164	22.84	31.82	0.72	down
ZKSCAN3	zinc finger with KRAB and SCAN domains 3 // zinc finger with KRAB and SCAN domains 3 // zinc finger with KRAB and SCAN domains 3 // zinc finger with KRAB and SCAN domains 3 // zinc finger with KRAB and SCAN domains 3 // zinc finger with KRAB and SCAN	coding	6.93e-05	0.0164	11.45	16.27	0.7	down
---	BC069792,uc001jtm.3	coding	7.07e-05	0.0167	31.14	45	0.69	down
DCBLD1	discoidin, CUB and LCCL domain containing 1 // discoidin, CUB and LCCL domain containing 1 // discoidin, CUB and LCCL domain containing 1 // discoidin, CUB and LCCL domain containing 1 // discoidin, CUB and LCCL domain containing 1 // discoidin, CUB	coding	7.23e-05	0.017	96.16	139.33	0.69	down
NGF	nerve growth factor (beta polypeptide) // nerve growth factor (beta polypeptide) // nerve growth factor (beta polypeptide) // nerve growth factor (beta polypeptide)	coding	7.34e-05	0.0172	141.26	201.13	0.7	down
---	uc021uni.1	coding	7.42e-05	0.0173	67.16	112.89	0.59	down
---	uc021oxe.1	coding	7.44e-05	0.0173	538.65	750.41	0.72	down
ZNF93	zinc finger protein 93 // zinc finger protein 93 // zinc finger protein 93 // zinc finger protein 93 // zinc finger protein 93	coding	7.46e-05	0.0173	35.68	53.23	0.67	down
FILIP1L	filamin A interacting protein 1-like // filamin A interacting protein 1-like // filamin A interacting protein 1-like // filamin A interacting protein 1-like // filamin A interacting protein 1-like // filamin A interacting protein 1-like // filamin A	coding	7.63e-05	0.0175	15.05	21.52	0.7	down
XRCC2	X-ray repair complementing defective repair in Chinese hamster cells 2 // X-ray repair complementing defective repair in Chinese hamster cells 2 // X-ray repair complementing defective repair in Chinese hamster cells 2 // X-ray repair complementing def	coding	7.78e-05	0.0177	67.29	110.18	0.61	down
ERCC4	excision repair cross-complementing rodent repair deficiency, complementation group 4 // excision repair cross-complementing rodent repair deficiency, complementation group 4 // excision repair cross-complementing rodent repair deficiency, complementati	coding	7.84e-05	0.0178	39.5	59.41	0.66	down
ZNF780A	zinc finger protein 780A // zinc finger protein 780A // zinc finger protein 780A // zinc finger protein 780A // zinc finger protein 780A // zinc finger protein 780A // zinc finger protein 780A // zinc finger protein 780A // zinc finger protein 780	coding	8.07e-05	0.0179	8.47	12.98	0.65	down
DDX20	DEAD (Asp-Glu-Ala-Asp) box polypeptide 20 // DEAD (Asp-Glu-Ala-Asp) box polypeptide 20 // DEAD (Asp-Glu-Ala-Asp) box polypeptide 20 // DEAD (Asp-Glu-Ala-Asp) box polypeptide 20 // DEAD (Asp-Glu-Ala-Asp) box polypeptide 20 // DEAD (Asp-Glu-Ala-Asp) bo	coding	8.56e-05	0.0188	59.96	88.51	0.68	down
ALKBH2	alkB, alkylation repair homolog 2 (E. coli) // alkB, alkylation repair homolog 2 (E. coli) // alkB, alkylation repair homolog 2 (E. coli) // alkB, alkylation repair homolog 2 (E. coli) // alkB, alkylation repair homolog 2 (E. coli) // alkB, alkylatio	coding	8.81e-05	0.0192	72.51	101.19	0.72	down
ZMYM1	zinc finger, MYM-type 1 // zinc finger, MYM-type 1 // zinc finger, MYM-type 1 // zinc finger, MYM-type 1 // zinc finger, MYM-type 1	coding	8.88e-05	0.0193	40.02	57.17	0.7	down
PIAS1	protein inhibitor of activated STAT, 1 // protein inhibitor of activated STAT, 1 // protein inhibitor of activated STAT, 1 // protein inhibitor of activated STAT, 1 // protein inhibitor of activated STAT, 1	coding	9.08e-05	0.0195	321.5	449.8	0.71	down
JRKL	jerky homolog-like (mouse) // jerky homolog-like (mouse) // jerky homolog-like (mouse) // jerky homolog-like (mouse) // jerky homolog-like (mouse)	coding	9.12e-05	0.0196	10.82	14.84	0.73	down
APAF1	apoptotic peptidase activating factor 1 // apoptotic peptidase activating factor 1 // apoptotic peptidase activating factor 1 // apoptotic peptidase activating factor 1 // apoptotic peptidase activating factor 1 // apoptotic peptidase activating fact	coding	9.3e-05	0.0199	43.27	69.5	0.62	down
ZBTB11	zinc finger and BTB domain containing 11 // zinc finger and BTB domain containing 11 // zinc finger and BTB domain containing 11 // zinc finger and BTB domain containing 11	coding	9.4e-05	0.0199	26.01	43.42	0.6	down
RC3H2	ring finger and CCCH-type domains 2 // ring finger and CCCH-type domains 2 // ring finger and CCCH-type domains 2 // ring finger and CCCH-type domains 2 // ring finger and CCCH-type domains 2 // ring finger and CCCH-type domains 2 // ring finger and	coding	9.48e-05	0.02	93.93	149.44	0.63	down
NFX1	nuclear transcription factor, X-box binding 1 // nuclear transcription factor, X-box binding 1 // nuclear transcription factor, X-box binding 1 // nuclear transcription factor, X-box binding 1 // nuclear transcription factor, X-box binding 1 // nucle	coding	9.49e-05	0.02	71.44	109.74	0.65	down
---	cdna:all chromosome:VEGA50:9:99960585:99961793:-1 Gene:OTTHUMG00000020322	coding	9.81e-05	0.0203	18.68	29.9	0.62	down
TMEM39A	transmembrane protein 39A // transmembrane protein 39A // transmembrane protein 39A // transmembrane protein 39A	coding	9.85e-05	0.0203	101.78	136.93	0.74	down
---	uc021yjr.1	coding	9.87e-05	0.0203	198.8	298.52	0.67	down
---	uc021yjq.1	coding	9.87e-05	0.0203	198.8	298.52	0.67	down
---	uc021yjx.1	coding	9.87e-05	0.0203	198.8	298.52	0.67	down
---	uc021pcb.1	coding	0.0001	0.0205	198.51	303.17	0.65	down
---	uc021ysb.1	coding	0.0001011	0.0207	68.38	111.82	0.61	down
---	uc021yrw.1	coding	0.0001019	0.0208	31.67	58.09	0.55	down
STRN3	striatin, calmodulin binding protein 3 // striatin, calmodulin binding protein 3 // striatin, calmodulin binding protein 3 // striatin, calmodulin binding protein 3 // striatin, calmodulin binding protein 3 // striatin, calmodulin binding protein 3	coding	0.0001031	0.0209	69.82	125.97	0.55	down
SERAC1	serine active site containing 1 // serine active site containing 1 // serine active site containing 1 // serine active site containing 1 // serine active site containing 1	coding	0.0001033	0.0209	36.86	53.1	0.69	down
MLX	MAX-like protein X // MAX-like protein X // MAX-like protein X // MAX-like protein X // MAX-like protein X // MAX-like protein X // MAX-like protein X	coding	0.0001071	0.0214	201.88	270.15	0.75	down
CSTF1	cleavage stimulation factor, 3' pre-RNA, subunit 1, 50kDa // cleavage stimulation factor, 3' pre-RNA, subunit 1, 50kDa // cleavage stimulation factor, 3' pre-RNA, subunit 1, 50kDa // cleavage stimulation factor, 3' pre-RNA, subunit 1, 50kDa // cleavag	coding	0.0001074	0.0214	142.39	209.78	0.68	down
---	uc021yok.1	coding	0.0001082	0.0214	88.11	158.06	0.56	down
---	uc021yjy.1	coding	0.000109	0.0214	357.58	504.89	0.71	down
---	uc021ytj.1	coding	0.000109	0.0214	357.58	504.89	0.71	down
---	uc021rnw.1	coding	0.000109	0.0214	357.58	504.89	0.71	down
---	uc021tet.1|uc021teu.1	coding	0.000109	0.0214	357.58	504.89	0.71	down
TTC9C	tetratricopeptide repeat domain 9C // tetratricopeptide repeat domain 9C // tetratricopeptide repeat domain 9C // tetratricopeptide repeat domain 9C // tetratricopeptide repeat domain 9C // tetratricopeptide repeat domain 9C	coding	0.0001101	0.0216	43.39	63.33	0.69	down
---	uc021tks.1	coding	0.0001162	0.0225	72.06	96.5	0.75	down
---	uc021yor.1	coding	0.000118	0.0226	96.49	141.61	0.68	down
---	uc021yog.1	coding	0.000118	0.0226	96.49	141.61	0.68	down
CRK	v-crk sarcoma virus CT10 oncogene homolog (avian) // v-crk sarcoma virus CT10 oncogene homolog (avian) // v-crk sarcoma virus CT10 oncogene homolog (avian) // v-crk sarcoma virus CT10 oncogene homolog (avian) // v-crk sarcoma virus CT10 oncogene homol	coding	0.0001189	0.0227	262.88	413.28	0.64	down
ERCC6	excision repair cross-complementing rodent repair deficiency, complementation group 6 // piggyBac transposable element derived 3 // excision repair cross-complementing rodent repair deficiency, complementation group 6 // piggyBac transposable element d	coding	0.0001192	0.0227	27.02	39.31	0.69	down
ATP8B1	ATPase, aminophospholipid transporter, class I, type 8B, member 1 // ATPase, aminophospholipid transporter, class I, type 8B, member 1 // ATPase, aminophospholipid transporter, class I, type 8B, member 1	coding	0.0001196	0.0227	162.66	281.44	0.58	down
ZNF75A	zinc finger protein 75a // zinc finger protein 75a // zinc finger protein 75a // zinc finger protein 75a // zinc finger protein 75a	coding	0.0001207	0.0228	29.89	41.56	0.72	down
ZBTB9	zinc finger and BTB domain containing 9 // zinc finger and BTB domain containing 9 // zinc finger and BTB domain containing 9 // zinc finger and BTB domain containing 9	coding	0.0001212	0.0228	45.49	63.41	0.72	down
---	uc021usc.1	coding	0.0001241	0.0233	90.51	171.9	0.53	down
RSBN1	round spermatid basic protein 1 // round spermatid basic protein 1 // round spermatid basic protein 1 // round spermatid basic protein 1	coding	0.000128	0.0239	30.94	48.12	0.64	down
TRIM23	tripartite motif containing 23 // tripartite motif containing 23 // tripartite motif containing 23 // tripartite motif containing 23 // tripartite motif containing 23 // tripartite motif containing 23 // tripartite motif containing 23 // tripartite	coding	0.0001311	0.0243	13.91	21.52	0.65	down
RC3H1	ring finger and CCCH-type domains 1 // ring finger and CCCH-type domains 1 // ring finger and CCCH-type domains 1 // ring finger and CCCH-type domains 1 // ring finger and CCCH-type domains 1 // ring finger and CCCH-type domains 1	coding	0.0001314	0.0243	119.7	182.54	0.66	down
APPBP2	amyloid beta precursor protein (cytoplasmic tail) binding protein 2 // amyloid beta precursor protein (cytoplasmic tail) binding protein 2 // amyloid beta precursor protein (cytoplasmic tail) binding protein 2	coding	0.0001323	0.0243	114.24	189.61	0.6	down
KRIT1	KRIT1, ankyrin repeat containing // KRIT1, ankyrin repeat containing // KRIT1, ankyrin repeat containing // KRIT1, ankyrin repeat containing // KRIT1, ankyrin repeat containing // KRIT1, ankyrin repeat containing // KRIT1, ankyrin repeat containing	coding	0.0001335	0.0243	32.62	57.5	0.57	down
OXSM	3-oxoacyl-ACP synthase, mitochondrial // 3-oxoacyl-ACP synthase, mitochondrial // 3-oxoacyl-ACP synthase, mitochondrial // 3-oxoacyl-ACP synthase, mitochondrial // 3-oxoacyl-ACP synthase, mitochondrial // 3-oxoacyl-ACP synthase, mitochondrial // 3-o	coding	0.0001337	0.0243	21.84	30.26	0.72	down
ZEB1	zinc finger E-box binding homeobox 1 // zinc finger E-box binding homeobox 1 // zinc finger E-box binding homeobox 1 // zinc finger E-box binding homeobox 1 // zinc finger E-box binding homeobox 1 // zinc finger E-box binding homeobox 1 // zinc fing	coding	0.0001372	0.0247	29.1	41.96	0.69	down
ZFP62	zinc finger protein 62 homolog (mouse) // zinc finger protein 62 homolog (mouse) // zinc finger protein 62 homolog (mouse) // zinc finger protein 62 homolog (mouse) // zinc finger protein 62 homolog (mouse) // zinc finger protein 62 homolog (mouse)	coding	0.0001384	0.0248	13.12	20.22	0.65	down
DBT	dihydrolipoamide branched chain transacylase E2 // dihydrolipoamide branched chain transacylase E2 // dihydrolipoamide branched chain transacylase E2 // dihydrolipoamide branched chain transacylase E2 // dihydrolipoamide branched chain transacylase E2	coding	0.0001433	0.0254	16.81	26.85	0.63	down
MUTED	muted homolog (mouse) // muted homolog (mouse) // muted homolog (mouse) // muted homolog (mouse) // muted homolog (mouse) // muted homolog (mouse) // muted homolog (mouse) // muted homolog (mouse)	coding	0.0001448	0.0254	48.1	66.7	0.72	down
RNF145	ring finger protein 145 // ring finger protein 145 // ring finger protein 145 // ring finger protein 145 // ring finger protein 145 // ring finger protein 145 // ring finger protein 145 // ring finger protein 145 // ring finger protein 145 // rin	coding	0.0001474	0.0258	44.67	79.86	0.56	down
POC5	POC5 centriolar protein homolog (Chlamydomonas) // POC5 centriolar protein homolog (Chlamydomonas) // POC5 centriolar protein homolog (Chlamydomonas) // POC5 centriolar protein homolog (Chlamydomonas) // POC5 centriolar protein homolog (Chlamydomonas)	coding	0.0001495	0.026	42.8	58.18	0.74	down
LEO1	Leo1, Paf1/RNA polymerase II complex component, homolog (S. cerevisiae) // Leo1, Paf1/RNA polymerase II complex component, homolog (S. cerevisiae) // Leo1, Paf1/RNA polymerase II complex component, homolog (S. cerevisiae) // Leo1, Paf1/RNA polymerase I	coding	0.0001498	0.026	154.99	233.33	0.66	down
BORA	bora, aurora kinase A activator // bora, aurora kinase A activator // bora, aurora kinase A activator // bora, aurora kinase A activator // bora, aurora kinase A activator // bora, aurora kinase A activator	coding	0.0001517	0.026	24.31	43.13	0.56	down
ZNF234	zinc finger protein 234 // zinc finger protein 234 // zinc finger protein 234 // zinc finger protein 234 // zinc finger protein 234	coding	0.000152	0.026	17.01	27.85	0.61	down
CCNT1	cyclin T1 // hypothetical LOC144438 // cyclin T1	coding	0.0001521	0.026	112.64	171.02	0.66	down
BTRC	beta-transducin repeat containing E3 ubiquitin protein ligase // beta-transducin repeat containing E3 ubiquitin protein ligase // beta-transducin repeat containing E3 ubiquitin protein ligase // beta-transducin repeat containing E3 ubiquitin protein li	coding	0.0001521	0.026	72.69	104.34	0.7	down
CTTNBP2NL	CTTNBP2 N-terminal like // CTTNBP2 N-terminal like // CTTNBP2 N-terminal like // CTTNBP2 N-terminal like	coding	0.0001542	0.0263	132.57	187.93	0.71	down
MFAP1	microfibrillar-associated protein 1 // microfibrillar-associated protein 1 // microfibrillar-associated protein 1 // microfibrillar-associated protein 1	coding	0.0001559	0.0264	66.36	94.08	0.71	down
---	uc022amq.1|uc022amr.1	coding	0.0001564	0.0264	18.55	27.4	0.68	down
---	DQ597730,uc010wkl.2	coding	0.000157	0.0264	39.82	61.49	0.65	down
HIST1H2AB	histone cluster 1, H2ab // histone cluster 1, H2ab // histone cluster 1, H2ae // histone cluster 1, H2ab	coding	0.0001582	0.0265	390.25	549.15	0.71	down
ZNF749	zinc finger protein 749 // zinc finger protein 749	coding	0.0001591	0.0266	16.11	26.78	0.6	down
USPL1	ubiquitin specific peptidase like 1 // ubiquitin specific peptidase like 1 // ubiquitin specific peptidase like 1 // ubiquitin specific peptidase like 1 // ubiquitin specific peptidase like 1	coding	0.0001617	0.0267	33.62	48.13	0.7	down
NLK	nemo-like kinase // nemo-like kinase // nemo-like kinase	coding	0.0001637	0.0267	95.96	151.49	0.63	down
---	uc021tpq.1	coding	0.0001638	0.0267	329.31	476.02	0.69	down
---	uc021tps.1	coding	0.000165	0.0268	68.16	100.7	0.68	down
---	uc021oxm.1	coding	0.0001672	0.0271	15.49	22.8	0.68	down
ZCCHC8	zinc finger, CCHC domain containing 8 // zinc finger, CCHC domain containing 8 // zinc finger, CCHC domain containing 8 // zinc finger, CCHC domain containing 8 // zinc finger, CCHC domain containing 8 // zinc finger, CCHC domain containing 8	coding	0.0001684	0.0272	70.37	114.04	0.62	down
DCP2	DCP2 decapping enzyme homolog (S. cerevisiae) // DCP2 decapping enzyme homolog (S. cerevisiae) // DCP2 decapping enzyme homolog (S. cerevisiae) // DCP2 decapping enzyme homolog (S. cerevisiae) // DCP2 decapping enzyme homolog (S. cerevisiae) // DCP2	coding	0.0001702	0.0273	34.9	53.46	0.65	down
CREBZF	CREB/ATF bZIP transcription factor // CREB/ATF bZIP transcription factor // CREB/ATF bZIP transcription factor // CREB/ATF bZIP transcription factor // CREB/ATF bZIP transcription factor // CREB/ATF bZIP transcription factor // CREB/ATF bZIP transcr	coding	0.0001713	0.0274	24.15	36.3	0.67	down
TNFRSF11B	tumor necrosis factor receptor superfamily, member 11b // tumor necrosis factor receptor superfamily, member 11b // tumor necrosis factor receptor superfamily, member 11b	coding	0.0001743	0.0276	38.47	62.81	0.61	down
---	uc021oxk.1	coding	0.0001747	0.0276	552.42	820.49	0.67	down
CCL2	chemokine (C-C motif) ligand 2 // chemokine (C-C motif) ligand 2 // chemokine (C-C motif) ligand 2	coding	0.000176	0.0277	68.53	133.71	0.51	down
GREB1L	growth regulation by estrogen in breast cancer-like // growth regulation by estrogen in breast cancer-like // growth regulation by estrogen in breast cancer-like // growth regulation by estrogen in breast cancer-like // growth regulation by estrogen i	coding	0.0001785	0.028	52.49	79.89	0.66	down
ZNF280C	zinc finger protein 280C // zinc finger protein 280C // zinc finger protein 280C // zinc finger protein 280C	coding	0.0001791	0.028	55.47	84.04	0.66	down
ASTE1	asteroid homolog 1 (Drosophila) // asteroid homolog 1 (Drosophila) // asteroid homolog 1 (Drosophila) // asteroid homolog 1 (Drosophila) // asteroid homolog 1 (Drosophila)	coding	0.0001827	0.0285	27.2	36.36	0.75	down
RSBN1L	round spermatid basic protein 1-like // round spermatid basic protein 1-like // round spermatid basic protein 1-like // round spermatid basic protein 1-like	coding	0.0001854	0.0288	32.26	52.06	0.62	down
KIAA0232	KIAA0232 // KIAA0232 // KIAA0232 // KIAA0232 // KIAA0232 // KIAA0232 // KIAA0232	coding	0.000187	0.0289	42.88	60.81	0.71	down
ZNF512	zinc finger protein 512 // zinc finger protein 512 // zinc finger protein 512 // zinc finger protein 512 // zinc finger protein 512 // zinc finger protein 512 // zinc finger protein 512 // zinc finger protein 512	coding	0.0001872	0.0289	95.63	128.53	0.74	down
---	uc021ogw.1	coding	0.0001897	0.0292	184.99	283.77	0.65	down
---	uc021tbe.1	coding	0.000196	0.0299	19.38	25.62	0.76	down
NAPEPLD	N-acyl phosphatidylethanolamine phospholipase D // N-acyl phosphatidylethanolamine phospholipase D // N-acyl phosphatidylethanolamine phospholipase D // N-acyl phosphatidylethanolamine phospholipase D // N-acyl phosphatidylethanolamine phospholipase D	coding	0.0001988	0.0302	9.52	13.04	0.73	down
SETDB1	SET domain, bifurcated 1 // SET domain, bifurcated 1 // SET domain, bifurcated 1 // SET domain, bifurcated 1 // SET domain, bifurcated 1 // SET domain, bifurcated 1 // SET domain, bifurcated 1 // SET domain, bifurcated 1 // SET domain, bifurcated	coding	0.0002036	0.0308	34.11	47.87	0.71	down
TADA2A	transcriptional adaptor 2A // transcriptional adaptor 2A // transcriptional adaptor 2A // transcriptional adaptor 2A // transcriptional adaptor 2A // transcriptional adaptor 2A // transcriptional adaptor 2A // transcriptional adaptor 2A // transcr	coding	0.0002049	0.0309	48.24	69.42	0.69	down
BRWD3	bromodomain and WD repeat domain containing 3 // bromodomain and WD repeat domain containing 3 // bromodomain and WD repeat domain containing 3	coding	0.0002085	0.0312	34.55	53.43	0.65	down
DCAF7	DDB1 and CUL4 associated factor 7 // DDB1 and CUL4 associated factor 7 // DDB1 and CUL4 associated factor 7 // DDB1 and CUL4 associated factor 7 // DDB1 and CUL4 associated factor 7	coding	0.0002114	0.0315	307.32	409.62	0.75	down
TRIM56	tripartite motif containing 56 // tripartite motif containing 56 // tripartite motif containing 56 // tripartite motif containing 56 // tripartite motif containing 56	coding	0.0002135	0.0317	85.21	120.21	0.71	down
---	uc021qjq.1	coding	0.0002151	0.0317	4.86	7.1	0.68	down
OLR1	oxidized low density lipoprotein (lectin-like) receptor 1 // oxidized low density lipoprotein (lectin-like) receptor 1 // oxidized low density lipoprotein (lectin-like) receptor 1 // oxidized low density lipoprotein (lectin-like) receptor 1 // oxidize	coding	0.0002168	0.0319	200.13	306.56	0.65	down
TTC4	tetratricopeptide repeat domain 4 // tetratricopeptide repeat domain 4 // tetratricopeptide repeat domain 4 // tetratricopeptide repeat domain 4	coding	0.0002249	0.0329	102.49	136.68	0.75	down
SLC41A2	solute carrier family 41, member 2 // solute carrier family 41, member 2 // solute carrier family 41, member 2 // solute carrier family 41, member 2 // solute carrier family 41, member 2	coding	0.0002256	0.0329	18.31	26.92	0.68	down
CEP19	centrosomal protein 19kDa // centrosomal protein 19kDa // centrosomal protein 19kDa // centrosomal protein 19kDa	coding	0.0002303	0.0333	26.44	36.14	0.73	down
ARID4A	AT rich interactive domain 4A (RBP1-like) // AT rich interactive domain 4A (RBP1-like) // AT rich interactive domain 4A (RBP1-like) // AT rich interactive domain 4A (RBP1-like) // AT rich interactive domain 4A (RBP1-like) // AT rich interactive domai	coding	0.0002309	0.0333	13.49	19.26	0.7	down
EPHA4	EPH receptor A4 // EPH receptor A4 // EPH receptor A4 // EPH receptor A4 // EPH receptor A4 // EPH receptor A4 // EPH receptor A4 // EPH receptor A4	coding	0.0002322	0.0334	29.57	39.45	0.75	down
AKAP10	A kinase (PRKA) anchor protein 10 // A kinase (PRKA) anchor protein 10 // A kinase (PRKA) anchor protein 10 // A kinase (PRKA) anchor protein 10 // A kinase (PRKA) anchor protein 10	coding	0.0002341	0.0336	48.27	70.91	0.68	down
HIST1H3J	histone cluster 1, H3j // histone cluster 1, H3f // histone cluster 1, H3b // histone cluster 1, H3h // histone cluster 1, H3j // histone cluster 1, H3g // histone cluster 1, H3i // histone cluster 1, H3e // histone cluster 1, H3c // histone clus	coding	0.0002346	0.0336	608.82	833.73	0.73	down
ZNF548	zinc finger protein 548 // zinc finger protein 548 // zinc finger protein 548 // zinc finger protein 548 // zinc finger protein 548	coding	0.0002353	0.0337	38.72	50.08	0.77	down
---	uc021qjr.1	coding	0.0002406	0.0342	36.78	56.42	0.65	down
SUDS3	suppressor of defective silencing 3 homolog (S. cerevisiae) // suppressor of defective silencing 3 homolog (S. cerevisiae) // suppressor of defective silencing 3 homolog (S. cerevisiae) // suppressor of defective silencing 3 homolog (S. cerevisiae) //	coding	0.0002416	0.0343	66.52	88.07	0.76	down
ZNF621	zinc finger protein 621 // zinc finger protein 621 // zinc finger protein 621 // zinc finger protein 621 // zinc finger protein 621 // zinc finger protein 621 // zinc finger protein 621 // zinc finger protein 621	coding	0.0002435	0.0344	22.68	29.96	0.76	down
ALKBH1	alkB, alkylation repair homolog 1 (E. coli) // alkB, alkylation repair homolog 1 (E. coli) // alkB, alkylation repair homolog 1 (E. coli) // alkB, alkylation repair homolog 1 (E. coli)	coding	0.0002453	0.0344	87.02	124.6	0.7	down
RAD54L	RAD54-like (S. cerevisiae) // RAD54-like (S. cerevisiae) // RAD54-like (S. cerevisiae) // RAD54-like (S. cerevisiae) // RAD54-like (S. cerevisiae) // RAD54-like (S. cerevisiae) // RAD54-like (S. cerevisiae)	coding	0.0002464	0.0344	45.56	64.6	0.71	down
---	uc021owi.1	coding	0.0002506	0.0344	142.07	204.37	0.7	down
---	uc021pca.1	coding	0.0002506	0.0344	142.07	204.37	0.7	down
---	uc021rhs.1	coding	0.0002506	0.0344	142.07	204.37	0.7	down
---	uc021twi.1	coding	0.0002506	0.0344	142.07	204.37	0.7	down
NECAP1	NECAP endocytosis associated 1 // NECAP endocytosis associated 1 // NECAP endocytosis associated 1 // NECAP endocytosis associated 1 // NECAP endocytosis associated 1 // NECAP endocytosis associated 1	coding	0.0002515	0.0344	136.08	185.59	0.73	down
WDR3	WD repeat domain 3 // WD repeat domain 3 // WD repeat domain 3 // WD repeat domain 3	coding	0.0002516	0.0344	122.21	176.31	0.69	down
HELB	helicase (DNA) B // helicase (DNA) B	coding	0.0002518	0.0344	11.12	16	0.7	down
RNF219	ring finger protein 219 // ring finger protein 219 // ring finger protein 219	coding	0.0002544	0.0344	31.83	42.92	0.74	down
---	DQ596206,uc021ote.1	coding	0.0002551	0.0344	9.24	23.35	0.4	down
---	DQ586768,uc001ejg.1	coding	0.0002551	0.0344	9.24	23.35	0.4	down
---	DQ586768,uc021xjx.1	coding	0.0002551	0.0344	9.24	23.35	0.4	down
---	DQ596206,uc003gzb.1	coding	0.0002551	0.0344	9.24	23.35	0.4	down
---	DQ596206,uc022bfo.1	coding	0.0002551	0.0344	9.24	23.35	0.4	down
---	DQ596206,uc022bhx.1	coding	0.0002551	0.0344	9.24	23.35	0.4	down
---	DQ596206,uc004apw.1	coding	0.0002551	0.0344	9.24	23.35	0.4	down
---	DQ586768,uc022bhg.1	coding	0.0002551	0.0344	9.24	23.35	0.4	down
---	DQ586768,uc022bhp.1	coding	0.0002551	0.0344	9.24	23.35	0.4	down
---	DQ586768,uc022bjh.1	coding	0.0002551	0.0344	9.24	23.35	0.4	down
---	DQ586768,uc001ulv.1	coding	0.0002551	0.0344	9.24	23.35	0.4	down
---	DQ596206,uc002kta.1	coding	0.0002551	0.0344	9.24	23.35	0.4	down
---	DQ586768,uc021whc.1	coding	0.0002551	0.0344	9.24	23.35	0.4	down
C8orf76	chromosome 8 open reading frame 76 // chromosome 8 open reading frame 76 // chromosome 8 open reading frame 76 // chromosome 8 open reading frame 76	coding	0.0002584	0.0348	33.53	49.7	0.67	down
FAM175B	family with sequence similarity 175, member B // family with sequence similarity 175, member B // family with sequence similarity 175, member B // family with sequence similarity 175, member B	coding	0.0002599	0.0348	129.31	174.15	0.74	down
PRUNE	prune homolog (Drosophila) // prune homolog (Drosophila) // prune homolog (Drosophila) // prune homolog (Drosophila) // prune homolog (Drosophila) // prune homolog (Drosophila) // prune homolog (Drosophila) // prune homolog (Drosophila) // prune h	coding	0.0002604	0.0348	91.7	119.69	0.77	down
---	uc021yns.1	coding	0.0002608	0.0348	9.16	13.78	0.66	down
---	uc021ypt.1	coding	0.0002619	0.0349	36.92	71.25	0.52	down
ZNF585A	zinc finger protein 585A // zinc finger protein 585A // zinc finger protein 585A // zinc finger protein 585A // zinc finger protein 585A // zinc finger protein 585A // zinc finger protein 585A	coding	0.0002624	0.0349	13.17	18.85	0.7	down
TRIM27	tripartite motif containing 27 // tripartite motif containing 27 // tripartite motif containing 27	coding	0.0002663	0.0352	61.75	79.99	0.77	down
ZNF223	zinc finger protein 223 // zinc finger protein 223 // zinc finger protein 223	coding	0.0002683	0.0352	13.29	17.9	0.74	down
PPP1R10	protein phosphatase 1, regulatory subunit 10 // protein phosphatase 1, regulatory subunit 10	coding	0.0002683	0.0352	153.2	208.41	0.74	down
PPP1R10	protein phosphatase 1, regulatory subunit 10 // protein phosphatase 1, regulatory subunit 10	coding	0.0002683	0.0352	153.2	208.41	0.74	down
TBCCD1	TBCC domain containing 1 // TBCC domain containing 1 // TBCC domain containing 1 // TBCC domain containing 1 // TBCC domain containing 1 // TBCC domain containing 1 // TBCC domain containing 1	coding	0.0002687	0.0352	42.52	57.99	0.73	down
MED18	mediator complex subunit 18 // mediator complex subunit 18 // mediator complex subunit 18 // mediator complex subunit 18 // mediator complex subunit 18 // mediator complex subunit 18	coding	0.000269	0.0352	28.83	39.96	0.72	down
FADD	Fas (TNFRSF6)-associated via death domain // Fas (TNFRSF6)-associated via death domain // Fas (TNFRSF6)-associated via death domain	coding	0.0002714	0.0354	111.79	154.32	0.72	down
NR2C1	nuclear receptor subfamily 2, group C, member 1 // nuclear receptor subfamily 2, group C, member 1 // nuclear receptor subfamily 2, group C, member 1 // nuclear receptor subfamily 2, group C, member 1 // nuclear receptor subfamily 2, group C, member 1	coding	0.0002729	0.0355	24.88	34.13	0.73	down
PHF23	PHD finger protein 23 // PHD finger protein 23 // PHD finger protein 23 // PHD finger protein 23 // PHD finger protein 23	coding	0.0002791	0.0361	113.26	153.97	0.74	down
CNKSR3	CNKSR family member 3 // CNKSR family member 3 // CNKSR family member 3 // CNKSR family member 3 // CNKSR family member 3 // CNKSR family member 3	coding	0.0002796	0.0361	41.58	56.53	0.74	down
STK38L	serine/threonine kinase 38 like // serine/threonine kinase 38 like // serine/threonine kinase 38 like // serine/threonine kinase 38 like	coding	0.0002801	0.0361	31.66	42.52	0.74	down
GOLPH3L	golgi phosphoprotein 3-like // golgi phosphoprotein 3-like // golgi phosphoprotein 3-like // golgi phosphoprotein 3-like // golgi phosphoprotein 3-like // golgi phosphoprotein 3-like	coding	0.0002835	0.0364	84.84	111.1	0.76	down
---	uc021oxi.1	coding	0.000287	0.0367	83.9	116.54	0.72	down
TRIM38	tripartite motif containing 38 // tripartite motif containing 38 // tripartite motif containing 38 // tripartite motif containing 38 // tripartite motif containing 38	coding	0.0002914	0.037	43.84	60.76	0.72	down
---	JA535991,uc021ucs.1	coding	0.0002933	0.0371	56.43	78.58	0.72	down
MAPK14	mitogen-activated protein kinase 14 // mitogen-activated protein kinase 14 // mitogen-activated protein kinase 14 // mitogen-activated protein kinase 14 // mitogen-activated protein kinase 14 // mitogen-activated protein kinase 14 // mitogen-activat	coding	0.0002937	0.0371	58.65	78.01	0.75	down
BRWD1	bromodomain and WD repeat domain containing 1 // bromodomain and WD repeat domain containing 1 // bromodomain and WD repeat domain containing 1 // bromodomain and WD repeat domain containing 1 // bromodomain and WD repeat domain containing 1 // bromo	coding	0.0002953	0.0372	16.54	26.85	0.62	down
---	uc021ysl.1	coding	0.0002965	0.0372	92.54	155.24	0.6	down
TRNAI6	transfer RNA isoleucine 6 (anticodon UAU)	coding	0.0002967	0.0372	66.49	86.32	0.77	down
FANCM	Fanconi anemia, complementation group M // Fanconi anemia, complementation group M // Fanconi anemia, complementation group M // Fanconi anemia, complementation group M // Fanconi anemia, complementation group M // Fanconi anemia, complementation gro	coding	0.000298	0.0373	7.79	12	0.65	down
EIF4ENIF1	eukaryotic translation initiation factor 4E nuclear import factor 1 // eukaryotic translation initiation factor 4E nuclear import factor 1 // eukaryotic translation initiation factor 4E nuclear import factor 1 // eukaryotic translation initiation facto	coding	0.0003019	0.0376	90.27	120.97	0.75	down
C2orf49	chromosome 2 open reading frame 49 // chromosome 2 open reading frame 49 // chromosome 2 open reading frame 49 // chromosome 2 open reading frame 49 // chromosome 2 open reading frame 49	coding	0.0003038	0.0376	48.12	71.56	0.67	down
---	AK055601,uc002wbj.3	coding	0.0003045	0.0376	251.15	342.49	0.73	down
ZNF607	zinc finger protein 607 // zinc finger protein 607 // zinc finger protein 607 // zinc finger protein 607 // zinc finger protein 607	coding	0.0003114	0.038	12.42	15.96	0.78	down
---	BC070371,uc004axb.2	coding	0.0003152	0.0382	8.22	11.98	0.69	down
---	uc021ypc.1	coding	0.0003154	0.0382	33.38	56.15	0.59	down
FAM178A	family with sequence similarity 178, member A // family with sequence similarity 178, member A // family with sequence similarity 178, member A // family with sequence similarity 178, member A // family with sequence similarity 178, member A // famil	coding	0.0003202	0.0386	40.38	69.87	0.58	down
PPP1R10	protein phosphatase 1, regulatory subunit 10 // protein phosphatase 1, regulatory subunit 10	coding	0.0003237	0.0388	153.65	207.94	0.74	down
PPP1R10	protein phosphatase 1, regulatory subunit 10 // protein phosphatase 1, regulatory subunit 10	coding	0.0003237	0.0388	153.65	207.94	0.74	down
PPP1R10	protein phosphatase 1, regulatory subunit 10 // protein phosphatase 1, regulatory subunit 10	coding	0.0003237	0.0388	153.65	207.94	0.74	down
ZNF79	zinc finger protein 79 // zinc finger protein 79 // zinc finger protein 79 // zinc finger protein 79	coding	0.0003251	0.0389	51.98	68.99	0.75	down
LRIG2	leucine-rich repeats and immunoglobulin-like domains 2 // leucine-rich repeats and immunoglobulin-like domains 2 // leucine-rich repeats and immunoglobulin-like domains 2 // leucine-rich repeats and immunoglobulin-like domains 2 // leucine-rich repeat	coding	0.0003292	0.0391	18.9	27.21	0.69	down
PPP1R10	protein phosphatase 1, regulatory subunit 10 // protein phosphatase 1, regulatory subunit 10	coding	0.0003292	0.0391	152.93	207.39	0.74	down
RAB23	RAB23, member RAS oncogene family // RAB23, member RAS oncogene family // RAB23, member RAS oncogene family // RAB23, member RAS oncogene family // RAB23, member RAS oncogene family // RAB23, member RAS oncogene family	coding	0.0003299	0.0391	73.89	107.44	0.69	down
KRT34	keratin 34 // keratin, type I cuticular Ha4-like // keratin 34 // keratin, type I cuticular Ha4-like // keratin 34 // keratin 34	coding	0.0003316	0.0391	121.26	157.43	0.77	down
C12orf65	chromosome 12 open reading frame 65 // chromosome 12 open reading frame 65 // chromosome 12 open reading frame 65 // chromosome 12 open reading frame 65 // chromosome 12 open reading frame 65 // chromosome 12 open reading frame 65 // chromosome 12 o	coding	0.0003317	0.0391	37.45	51.84	0.72	down
CLK4	CDC-like kinase 4 // CDC-like kinase 4 // CDC-like kinase 4 // CDC-like kinase 4 // CDC-like kinase 4 // CDC-like kinase 4 // CDC-like kinase 4	coding	0.0003338	0.0393	7.75	10.07	0.77	down
ZNF555	zinc finger protein 555 // zinc finger protein 555 // zinc finger protein 555 // zinc finger protein 555 // zinc finger protein 555	coding	0.0003348	0.0393	15.25	19.92	0.77	down
ZNF594	zinc finger protein 594 // zinc finger protein 594 // zinc finger protein 594 // zinc finger protein 594 // zinc finger protein 594	coding	0.000335	0.0393	9.81	14.68	0.67	down
---	uc021yrj.1	coding	0.0003359	0.0393	74.68	105.73	0.71	down
POP1	processing of precursor 1, ribonuclease P/MRP subunit (S. cerevisiae) // processing of precursor 1, ribonuclease P/MRP subunit (S. cerevisiae) // processing of precursor 1, ribonuclease P/MRP subunit (S. cerevisiae) // processing of precursor 1, ribonu	coding	0.0003426	0.0398	46.55	63.61	0.73	down
ZNF187	zinc finger protein 187 // zinc finger protein 187 // zinc finger protein 187 // zinc finger protein 187	coding	0.0003449	0.04	18.29	24.65	0.74	down
CLK2	CDC-like kinase 2 // CDC-like kinase 2 // CDC-like kinase 2 // CDC-like kinase 2 // CDC-like kinase 2 // CDC-like kinase 2 // CDC-like kinase 2 // CDC-like kinase 2 // CDC-like kinase 2	coding	0.0003456	0.04	85.32	111.69	0.76	down
C10orf88	chromosome 10 open reading frame 88 // chromosome 10 open reading frame 88 // chromosome 10 open reading frame 88 // chromosome 10 open reading frame 88	coding	0.0003469	0.0401	71.09	101.37	0.7	down
KIAA0430	KIAA0430 // KIAA0430 // KIAA0430 // KIAA0430 // KIAA0430 // KIAA0430 // KIAA0430 // KIAA0430 // KIAA0430 // KIAA0430 // KIAA0430 // KIAA0430 // KIAA0430	coding	0.0003488	0.0403	76.52	111.11	0.69	down
BAG2	BCL2-associated athanogene 2 // BCL2-associated athanogene 2 // BCL2-associated athanogene 2 // BCL2-associated athanogene 2	coding	0.0003495	0.0403	154.75	200.86	0.77	down
MOSPD2	motile sperm domain containing 2 // motile sperm domain containing 2 // motile sperm domain containing 2 // motile sperm domain containing 2 // motile sperm domain containing 2	coding	0.0003508	0.0403	28.18	45.07	0.63	down
PPP1R10	protein phosphatase 1, regulatory subunit 10 // protein phosphatase 1, regulatory subunit 10 // protein phosphatase 1, regulatory subunit 10 // protein phosphatase 1, regulatory subunit 10 // protein phosphatase 1, regulatory subunit 10	coding	0.000353	0.0404	151.29	202.95	0.75	down
TAF1A	TATA box binding protein (TBP)-associated factor, RNA polymerase I, A, 48kDa // TATA box binding protein (TBP)-associated factor, RNA polymerase I, A, 48kDa // TATA box binding protein (TBP)-associated factor, RNA polymerase I, A, 48kDa // TATA box bin	coding	0.0003574	0.0408	7.76	13.13	0.59	down
---	uc021yqu.1	coding	0.0003581	0.0408	69.49	102.06	0.68	down
NAV3	neuron navigator 3 // neuron navigator 3 // neuron navigator 3 // neuron navigator 3 // neuron navigator 3 // neuron navigator 3 // neuron navigator 3 // neuron navigator 3	coding	0.0003673	0.0417	77.99	112.23	0.69	down
BTAF1	BTAF1 RNA polymerase II, B-TFIID transcription factor-associated, 170kDa (Mot1 homolog, S. cerevisiae) // BTAF1 RNA polymerase II, B-TFIID transcription factor-associated, 170kDa (Mot1 homolog, S. cerevisiae) // BTAF1 RNA polymerase II, B-TFIID transcri	coding	0.0003684	0.0417	42.43	69.59	0.61	down
---	uc021ytp.1	coding	0.0003826	0.0431	223.28	299.29	0.75	down
---	uc021ysj.1	coding	0.000387	0.0434	50.59	70.66	0.72	down
ZNF419	zinc finger protein 419 // zinc finger protein 419 // zinc finger protein 419 // zinc finger protein 419 // zinc finger protein 419 // zinc finger protein 419 // zinc finger protein 419 // zinc finger protein 419 // zinc finger protein 419 // zin	coding	0.0003876	0.0434	12.92	16.99	0.76	down
ZNF280B	zinc finger protein 280B // zinc finger protein 280B // zinc finger protein 280B // zinc finger protein 280B	coding	0.0003885	0.0434	17.48	23.37	0.75	down
---	uc021poc.1	coding	0.0003904	0.0436	141.92	203.32	0.7	down
---	uc021yrv.1	coding	0.000394	0.0438	130.7	175.12	0.75	down
MARS2	methionyl-tRNA synthetase 2, mitochondrial // methionyl-tRNA synthetase 2, mitochondrial // methionyl-tRNA synthetase 2, mitochondrial // methionyl-tRNA synthetase 2, mitochondrial	coding	0.0004008	0.044	50.41	64.84	0.78	down
INTS6	integrator complex subunit 6 // integrator complex subunit 6 // integrator complex subunit 6 // integrator complex subunit 6 // integrator complex subunit 6 // integrator complex subunit 6 // integrator complex subunit 6 // integrator complex subun	coding	0.0004017	0.044	29.47	42.5	0.69	down
---	uc021tzn.1	coding	0.0004035	0.0441	55.1	83.99	0.66	down
CYP24A1	cytochrome P450, family 24, subfamily A, polypeptide 1 // cytochrome P450, family 24, subfamily A, polypeptide 1 // cytochrome P450, family 24, subfamily A, polypeptide 1 // cytochrome P450, family 24, subfamily A, polypeptide 1 // cytochrome P450, fa	coding	0.0004044	0.0441	63.44	84.43	0.75	down
---	uc021pdg.1	coding	0.0004067	0.0441	117.24	165.01	0.71	down
---	uc021yoo.1	coding	0.0004078	0.0441	88.83	117.57	0.76	down
---	uc021yoj.1	coding	0.0004078	0.0441	88.83	117.57	0.76	down
---	uc021yon.1	coding	0.0004078	0.0441	88.83	117.57	0.76	down
TRIM27	tripartite motif containing 27 // tripartite motif containing 27 // tripartite motif containing 27	coding	0.000411	0.0444	62.2	80.38	0.77	down
EIF2AK3	eukaryotic translation initiation factor 2-alpha kinase 3 // eukaryotic translation initiation factor 2-alpha kinase 3 // eukaryotic translation initiation factor 2-alpha kinase 3 // eukaryotic translation initiation factor 2-alpha kinase 3 // eukaryo	coding	0.0004134	0.0444	38.71	55.31	0.7	down
---	uc021ohh.1	coding	0.0004141	0.0444	113.68	182.75	0.62	down
VPRBP	Vpr (HIV-1) binding protein // Vpr (HIV-1) binding protein // Vpr (HIV-1) binding protein // Vpr (HIV-1) binding protein // Vpr (HIV-1) binding protein	coding	0.0004149	0.0444	103.34	154.88	0.67	down
TRIM27	tripartite motif containing 27 // tripartite motif containing 27 // tripartite motif containing 27 // tripartite motif containing 27 // tripartite motif containing 27 // tripartite motif containing 27	coding	0.0004153	0.0444	61.84	79.78	0.78	down
TRIM27	tripartite motif containing 27 // tripartite motif containing 27 // tripartite motif containing 27	coding	0.0004153	0.0444	61.84	79.78	0.78	down
RNF34	ring finger protein 34, E3 ubiquitin protein ligase // ring finger protein 34, E3 ubiquitin protein ligase // ring finger protein 34, E3 ubiquitin protein ligase // ring finger protein 34, E3 ubiquitin protein ligase // ring finger protein 34, E3 ubiq	coding	0.0004185	0.0446	109.43	149.43	0.73	down
MLL5	myeloid/lymphoid or mixed-lineage leukemia 5 (trithorax homolog, Drosophila) // myeloid/lymphoid or mixed-lineage leukemia 5 (trithorax homolog, Drosophila) // myeloid/lymphoid or mixed-lineage leukemia 5 (trithorax homolog, Drosophila) // myeloid/lymp	coding	0.0004194	0.0446	100.36	154.23	0.65	down
MTRR	5-methyltetrahydrofolate-homocysteine methyltransferase reductase // 5-methyltetrahydrofolate-homocysteine methyltransferase reductase // uncharacterized LOC100288963 // 5-methyltetrahydrofolate-homocysteine methyltransferase reductase // uncharacteri	coding	0.0004238	0.045	42.44	58.15	0.73	down
DUSP16	dual specificity phosphatase 16 // dual specificity phosphatase 16 // dual specificity phosphatase 16 // dual specificity phosphatase 16 // dual specificity phosphatase 16 // dual specificity phosphatase 16	coding	0.000429	0.0451	35.49	48.76	0.73	down
GTSE1	G-2 and S-phase expressed 1 // G-2 and S-phase expressed 1 // G-2 and S-phase expressed 1 // G-2 and S-phase expressed 1 // G-2 and S-phase expressed 1	coding	0.0004304	0.0452	148.2	190.94	0.78	down
ZNF189	zinc finger protein 189 // zinc finger protein 189 // zinc finger protein 189 // zinc finger protein 189 // zinc finger protein 189 // zinc finger protein 189 // zinc finger protein 189 // zinc finger protein 189	coding	0.000433	0.0454	17.31	22.5	0.77	down
LOC100507516	uncharacterized LOC100507516	coding	0.0004484	0.0466	28.18	36.28	0.78	down
---	uc021yqe.1	coding	0.0004489	0.0466	19.34	30.5	0.63	down
TMEM170A	transmembrane protein 170A // transmembrane protein 170A // transmembrane protein 170A	coding	0.0004492	0.0466	52.7	74.28	0.71	down
ZNF649	zinc finger protein 649 // zinc finger protein 649 // zinc finger protein 649	coding	0.0004498	0.0466	29.12	43.01	0.68	down
IL1B	interleukin 1, beta // interleukin 1, beta // interleukin 1, beta // interleukin 1, beta	coding	0.0004523	0.0467	38.35	51.65	0.74	down
NUP160	nucleoporin 160kDa // nucleoporin 160kDa // nucleoporin 160kDa // nucleoporin 160kDa // nucleoporin 160kDa // nucleoporin 160kDa // nucleoporin 160kDa // nucleoporin 160kDa // nucleoporin 160kDa // nucleoporin 160kDa	coding	0.0004551	0.0467	87.33	136.13	0.64	down
---	DQ592332,uc021rxu.1	coding	0.0004555	0.0467	3.28	4.64	0.71	down
TGDS	TDP-glucose 4,6-dehydratase // TDP-glucose 4,6-dehydratase // TDP-glucose 4,6-dehydratase // TDP-glucose 4,6-dehydratase	coding	0.0004625	0.0473	11.61	20.02	0.58	down
USP37	ubiquitin specific peptidase 37 // ubiquitin specific peptidase 37 // ubiquitin specific peptidase 37 // ubiquitin specific peptidase 37 // ubiquitin specific peptidase 37 // ubiquitin specific peptidase 37 // ubiquitin specific peptidase 37 // ubi	coding	0.00047	0.0479	32.07	49.53	0.65	down
SNORD14E	small nucleolar RNA, C/D box 14E	coding	0.000471	0.048	19.08	30	0.64	down
---	DQ572107,uc002jdy.1	coding	0.0004717	0.048	16.38	23.39	0.7	down
GEN1	Gen endonuclease homolog 1 (Drosophila) // Gen endonuclease homolog 1 (Drosophila) // Gen endonuclease homolog 1 (Drosophila) // Gen endonuclease homolog 1 (Drosophila) // Gen endonuclease homolog 1 (Drosophila) // Gen endonuclease homolog 1 (Drosoph	coding	0.0004786	0.0483	38.55	65.96	0.58	down
TRIM27	tripartite motif containing 27 // tripartite motif containing 27 // tripartite motif containing 27	coding	0.000491	0.0492	58.92	76.06	0.77	down
ZFC3H1	zinc finger, C3H1-type containing // zinc finger, C3H1-type containing // zinc finger, C3H1-type containing // zinc finger, C3H1-type containing // zinc finger, C3H1-type containing	coding	0.0004972	0.0496	39.77	63.31	0.63	down
CNTRL	centriolin // centriolin // centriolin // centriolin // centriolin // centriolin // centriolin // centriolin // centriolin // centriolin // centriolin // centriolin // centriolin // centriolin // centriolin	coding	0.0005016	0.0498	18.81	24.82	0.76	down
C20orf94	chromosome 20 open reading frame 94 // chromosome 20 open reading frame 94	coding	0.0005062	0.0501	30.08	45.33	0.66	down
MSANTD4	Myb/SANT-like DNA-binding domain containing 4 with coiled-coils // Myb/SANT-like DNA-binding domain containing 4 with coiled-coils // Myb/SANT-like DNA-binding domain containing 4 with coiled-coils	coding	0.0005095	0.0504	36.77	67.41	0.55	down
TSC1	tuberous sclerosis 1 // tuberous sclerosis 1 // tuberous sclerosis 1 // tuberous sclerosis 1 // tuberous sclerosis 1 // tuberous sclerosis 1 // tuberous sclerosis 1 // tuberous sclerosis 1 // tuberous sclerosis 1 // tuberous sclerosis 1	coding	0.0005161	0.0507	75.84	99.35	0.76	down
ZNF814	zinc finger protein 814 // zinc finger protein 814 // zinc finger protein 814	coding	0.0005177	0.0507	22.24	28.86	0.77	down
ORC2	origin recognition complex, subunit 2 // origin recognition complex, subunit 2 // origin recognition complex, subunit 2 // origin recognition complex, subunit 2 // origin recognition complex, subunit 2	coding	0.0005178	0.0507	44.79	63.46	0.71	down
C9orf100	chromosome 9 open reading frame 100 // chromosome 9 open reading frame 100 // chromosome 9 open reading frame 100 // chromosome 9 open reading frame 100 // chromosome 9 open reading frame 100 // chromosome 9 open reading frame 100	coding	0.0005202	0.0508	33.38	42.81	0.78	down
N6AMT1	N-6 adenine-specific DNA methyltransferase 1 (putative) // N-6 adenine-specific DNA methyltransferase 1 (putative) // N-6 adenine-specific DNA methyltransferase 1 (putative) // N-6 adenine-specific DNA methyltransferase 1 (putative) // N-6 adenine-spe	coding	0.0005233	0.0508	25.92	37.41	0.69	down
CERK	ceramide kinase // ceramide kinase // ceramide kinase // ceramide kinase // ceramide kinase	coding	0.0005248	0.0508	223.56	287.29	0.78	down
---	uc021pmn.1	coding	0.000525	0.0508	31.65	52.21	0.61	down
HEATR6	HEAT repeat containing 6 // HEAT repeat containing 6 // HEAT repeat containing 6 // HEAT repeat containing 6 // HEAT repeat containing 6	coding	0.0005257	0.0508	123.02	168.35	0.73	down
RMI1	RMI1, RecQ mediated genome instability 1, homolog (S. cerevisiae) // RMI1, RecQ mediated genome instability 1, homolog (S. cerevisiae) // RMI1, RecQ mediated genome instability 1, homolog (S. cerevisiae) // RMI1, RecQ mediated genome instability 1, hom	coding	0.0005258	0.0508	24.07	34.56	0.7	down
TRMT1L	tRNA methyltransferase 1 homolog (S. cerevisiae)-like // tRNA methyltransferase 1 homolog (S. cerevisiae)-like // tRNA methyltransferase 1 homolog (S. cerevisiae)-like // tRNA methyltransferase 1 homolog (S. cerevisiae)-like // tRNA methyltransferase	coding	0.0005265	0.0508	35.88	49.1	0.73	down
---	uc021ogp.1	coding	0.0005266	0.0508	146.01	213.71	0.68	down
---	DQ578599,uc021ubv.1	coding	0.0005285	0.0509	161.5	217.51	0.74	down
C18orf54	chromosome 18 open reading frame 54 // chromosome 18 open reading frame 54 // chromosome 18 open reading frame 54 // chromosome 18 open reading frame 54	coding	0.0005306	0.051	29.21	50.93	0.57	down
TRIM27	tripartite motif containing 27 // tripartite motif containing 27 // tripartite motif containing 27	coding	0.0005338	0.0513	61.98	80.14	0.77	down
ZNF445	zinc finger protein 445 // zinc finger protein 445 // zinc finger protein 445 // zinc finger protein 445 // zinc finger protein 445 // zinc finger protein 445 // zinc finger protein 445	coding	0.0005346	0.0513	40.43	52.31	0.77	down
RTKN2	rhotekin 2 // rhotekin 2 // rhotekin 2 // rhotekin 2 // rhotekin 2	coding	0.0005415	0.0517	16.55	23.1	0.72	down
DENND4C	DENN/MADD domain containing 4C // DENN/MADD domain containing 4C // DENN/MADD domain containing 4C // DENN/MADD domain containing 4C // DENN/MADD domain containing 4C // DENN/MADD domain containing 4C // DENN/MADD domain containing 4C // DENN/MADD	coding	0.0005416	0.0517	24.24	37.43	0.65	down
RPRD1B	regulation of nuclear pre-mRNA domain containing 1B // regulation of nuclear pre-mRNA domain containing 1B // regulation of nuclear pre-mRNA domain containing 1B // regulation of nuclear pre-mRNA domain containing 1B	coding	0.000544	0.0518	107.76	142.9	0.75	down
ESCO2	establishment of cohesion 1 homolog 2 (S. cerevisiae) // establishment of cohesion 1 homolog 2 (S. cerevisiae) // establishment of cohesion 1 homolog 2 (S. cerevisiae) // establishment of cohesion 1 homolog 2 (S. cerevisiae)	coding	0.0005527	0.0524	106.01	135.66	0.78	down
ARL14EP	ADP-ribosylation factor-like 14 effector protein // ADP-ribosylation factor-like 14 effector protein // ADP-ribosylation factor-like 14 effector protein // ADP-ribosylation factor-like 14 effector protein	coding	0.0005557	0.0526	47.13	62.01	0.76	down
GTF2A1	general transcription factor IIA, 1, 19/37kDa // general transcription factor IIA, 1, 19/37kDa // general transcription factor IIA, 1, 19/37kDa // general transcription factor IIA, 1, 19/37kDa // general transcription factor IIA, 1, 19/37kDa // gener	coding	0.0005568	0.0526	106.43	159.15	0.67	down
---	AK298056,uc011dok.1	coding	0.0005687	0.0533	19.55	26.73	0.73	down
TTC33	tetratricopeptide repeat domain 33 // tetratricopeptide repeat domain 33 // tetratricopeptide repeat domain 33 // tetratricopeptide repeat domain 33 // tetratricopeptide repeat domain 33	coding	0.0005776	0.054	22.57	29.49	0.77	down
HEATR5B	HEAT repeat containing 5B // HEAT repeat containing 5B // HEAT repeat containing 5B // HEAT repeat containing 5B // HEAT repeat containing 5B	coding	0.0005805	0.0542	29.45	40.5	0.73	down
---	Z69892,uc003hrl.1	coding	0.0005815	0.0542	5.02	6.52	0.77	down
FAM72D	family with sequence similarity 72, member D // family with sequence similarity 72, member D	coding	0.0005817	0.0542	192.85	268.47	0.72	down
SASS6	spindle assembly 6 homolog (C. elegans) // spindle assembly 6 homolog (C. elegans) // spindle assembly 6 homolog (C. elegans) // spindle assembly 6 homolog (C. elegans) // spindle assembly 6 homolog (C. elegans) // spindle assembly 6 homolog (C. eleg	coding	0.0005822	0.0542	48.79	75.37	0.65	down
SYNJ1	synaptojanin 1 // synaptojanin 1 // synaptojanin 1 // synaptojanin 1 // synaptojanin 1 // synaptojanin 1 // synaptojanin 1 // synaptojanin 1 // synaptojanin 1 // synaptojanin 1 // synaptojanin 1	coding	0.0005874	0.0544	39.15	55.37	0.71	down
MYBL1	v-myb myeloblastosis viral oncogene homolog (avian)-like 1 // v-myb myeloblastosis viral oncogene homolog (avian)-like 1 // v-myb myeloblastosis viral oncogene homolog (avian)-like 1 // v-myb myeloblastosis viral oncogene homolog (avian)-like 1 // v-m	coding	0.0005897	0.0545	115.31	179.94	0.64	down
ATF2	activating transcription factor 2 // activating transcription factor 2 // activating transcription factor 2 // activating transcription factor 2 // activating transcription factor 2 // activating transcription factor 2 // activating transcription fa	coding	0.0005904	0.0545	48.88	68.73	0.71	down
---	DQ583960,uc010rrn.2	coding	0.0005986	0.0551	8.28	13.06	0.63	down
KIN	KIN, antigenic determinant of recA protein homolog (mouse) // KIN, antigenic determinant of recA protein homolog (mouse) // KIN, antigenic determinant of recA protein homolog (mouse) // KIN, antigenic determinant of recA protein homolog (mouse) // KIN	coding	0.0006084	0.0556	13.92	20.02	0.7	down
PPWD1	peptidylprolyl isomerase domain and WD repeat containing 1 // peptidylprolyl isomerase domain and WD repeat containing 1 // peptidylprolyl isomerase domain and WD repeat containing 1 // peptidylprolyl isomerase domain and WD repeat containing 1 // pep	coding	0.0006229	0.0566	28.79	47.77	0.6	down
EXOSC3	exosome component 3 // exosome component 3 // exosome component 3 // exosome component 3 // exosome component 3 // exosome component 3 // exosome component 3	coding	0.0006241	0.0566	25.31	37.02	0.68	down
---	uc021ypl.1	coding	0.0006407	0.0578	67.77	102.42	0.66	down
STAMBPL1	STAM binding protein-like 1 // STAM binding protein-like 1 // STAM binding protein-like 1 // STAM binding protein-like 1 // STAM binding protein-like 1 // STAM binding protein-like 1 // STAM binding protein-like 1	coding	0.0006415	0.0578	10.03	14.34	0.7	down
TRAK2	trafficking protein, kinesin binding 2 // trafficking protein, kinesin binding 2 // trafficking protein, kinesin binding 2 // trafficking protein, kinesin binding 2 // trafficking protein, kinesin binding 2 // trafficking protein, kinesin binding 2	coding	0.0006461	0.0581	114.71	151.67	0.76	down
METTL3	methyltransferase like 3 // methyltransferase like 3 // methyltransferase like 3 // methyltransferase like 3 // methyltransferase like 3 // methyltransferase like 3	coding	0.0006516	0.0584	139.96	175.18	0.8	down
CDKN1B	cyclin-dependent kinase inhibitor 1B (p27, Kip1) // cyclin-dependent kinase inhibitor 1B (p27, Kip1) // cyclin-dependent kinase inhibitor 1B (p27, Kip1) // cyclin-dependent kinase inhibitor 1B (p27, Kip1) // cyclin-dependent kinase inhibitor 1B (p27,	coding	0.0006551	0.0587	138.47	182.24	0.76	down
---	uc021ovw.1	coding	0.0006579	0.0587	63.25	95.65	0.66	down
---	AK298056,uc011eoc.1	coding	0.0006589	0.0587	19.35	28.47	0.68	down
BLM	Bloom syndrome, RecQ helicase-like // Bloom syndrome, RecQ helicase-like // Bloom syndrome, RecQ helicase-like // Bloom syndrome, RecQ helicase-like // Bloom syndrome, RecQ helicase-like // Bloom syndrome, RecQ helicase-like // Bloom syndrome, RecQ	coding	0.0006674	0.0593	64.95	102.16	0.64	down
PUM2	pumilio homolog 2 (Drosophila) // pumilio homolog 2 (Drosophila) // pumilio homolog 2 (Drosophila) // pumilio homolog 2 (Drosophila) // pumilio homolog 2 (Drosophila) // pumilio homolog 2 (Drosophila) // pumilio homolog 2 (Drosophila) // pumilio ho	coding	0.0006728	0.0595	160.96	239.32	0.67	down
---	uc021otg.1	coding	0.0006735	0.0595	24.32	42.73	0.57	down
EME1	essential meiotic endonuclease 1 homolog 1 (S. pombe) // essential meiotic endonuclease 1 homolog 1 (S. pombe) // essential meiotic endonuclease 1 homolog 1 (S. pombe) // essential meiotic endonuclease 1 homolog 1 (S. pombe) // essential meiotic endon	coding	0.0006761	0.0596	67.65	85.07	0.8	down
CLK1	CDC-like kinase 1 // CDC-like kinase 1 // CDC-like kinase 1 // CDC-like kinase 1 // CDC-like kinase 1 // CDC-like kinase 1 // CDC-like kinase 1 // CDC-like kinase 1 // CDC-like kinase 1 // CDC-like kinase 1	coding	0.0006842	0.0598	25.04	36.86	0.68	down
ZBTB24	zinc finger and BTB domain containing 24 // zinc finger and BTB domain containing 24 // zinc finger and BTB domain containing 24 // zinc finger and BTB domain containing 24	coding	0.0006873	0.0598	50.37	72.43	0.7	down
---	uc021ymz.1	coding	0.0006896	0.0598	50.15	66.7	0.75	down
SLC33A1	solute carrier family 33 (acetyl-CoA transporter), member 1 // solute carrier family 33 (acetyl-CoA transporter), member 1 // solute carrier family 33 (acetyl-CoA transporter), member 1 // solute carrier family 33 (acetyl-CoA transporter), member 1 //	coding	0.0006918	0.0598	61.04	86.93	0.7	down
---	uc021ovi.1	coding	0.0006951	0.0598	1411.08	1950.74	0.72	down
---	uc021ovs.1	coding	0.0006951	0.0598	1411.08	1950.74	0.72	down
---	uc021ouu.1	coding	0.0006951	0.0598	1411.08	1950.74	0.72	down
---	uc021ovt.1	coding	0.0006951	0.0598	1411.08	1950.74	0.72	down
---	uc021ypb.1	coding	0.0006951	0.0598	1411.08	1950.74	0.72	down
---	uc022bdq.1|uc022bdr.1	coding	0.0006951	0.0598	1411.08	1950.74	0.72	down
---	uc021skk.1|uc021skl.1	coding	0.0006951	0.0598	1411.08	1950.74	0.72	down
---	uc021skm.1|uc021skn.1	coding	0.0006951	0.0598	1411.08	1950.74	0.72	down
SEMA3C	sema domain, immunoglobulin domain (Ig), short basic domain, secreted, (semaphorin) 3C // sema domain, immunoglobulin domain (Ig), short basic domain, secreted, (semaphorin) 3C // sema domain, immunoglobulin domain (Ig), short basic domain, secreted, (s	coding	0.0007022	0.0602	79.56	119.5	0.67	down
---	uc021oha.1	coding	0.0007067	0.0603	170.98	268.28	0.64	down
TMEM194A	transmembrane protein 194A // transmembrane protein 194A // transmembrane protein 194A // transmembrane protein 194A // transmembrane protein 194A // transmembrane protein 194A	coding	0.0007149	0.0608	239.13	336.17	0.71	down
ARID2	AT rich interactive domain 2 (ARID, RFX-like) // AT rich interactive domain 2 (ARID, RFX-like) // AT rich interactive domain 2 (ARID, RFX-like) // AT rich interactive domain 2 (ARID, RFX-like) // AT rich interactive domain 2 (ARID, RFX-like) // AT ri	coding	0.0007171	0.0608	89.92	125.68	0.72	down
---	uc021pde.1	coding	0.0007213	0.0608	878.36	1178.03	0.75	down
---	uc021ouv.1	coding	0.0007213	0.0608	878.36	1178.03	0.75	down
---	uc021pcg.1	coding	0.0007213	0.0608	878.36	1178.03	0.75	down
---	uc021pcl.1	coding	0.0007213	0.0608	878.36	1178.03	0.75	down
---	uc021pcq.1	coding	0.0007213	0.0608	878.36	1178.03	0.75	down
---	uc021pcv.1	coding	0.0007213	0.0608	878.36	1178.03	0.75	down
FAM220A	family with sequence similarity 220, member A // family with sequence similarity 220, member A // family with sequence similarity 220, member A // family with sequence similarity 220, member A // family with sequence similarity 220, member A // famil	coding	0.0007339	0.0616	120.44	155.99	0.77	down
---	uc021oxw.1	coding	0.0007403	0.0619	20.26	31.84	0.64	down
C1orf74	chromosome 1 open reading frame 74 // chromosome 1 open reading frame 74 // chromosome 1 open reading frame 74	coding	0.0007485	0.0621	23.51	33.14	0.71	down
RAB3GAP2	RAB3 GTPase activating protein subunit 2 (non-catalytic) // aurora kinase A pseudogene 1 // RAB3 GTPase activating protein subunit 2 (non-catalytic) // aurora kinase A pseudogene 1 // RAB3 GTPase activating protein subunit 2 (non-catalytic) // aurora	coding	0.0007517	0.0621	56.49	80.57	0.7	down
GPR180	G protein-coupled receptor 180 // G protein-coupled receptor 180 // G protein-coupled receptor 180	coding	0.0007531	0.0621	67.57	93.27	0.72	down
BBS7	Bardet-Biedl syndrome 7 // Bardet-Biedl syndrome 7 // Bardet-Biedl syndrome 7 // Bardet-Biedl syndrome 7 // Bardet-Biedl syndrome 7	coding	0.000761	0.0623	21.7	27.9	0.78	down
MGA	MAX gene associated // MAX gene associated // MAX gene associated // MAX gene associated // MAX gene associated // MAX gene associated	coding	0.0007613	0.0623	50.65	74.16	0.68	down
MAML2	mastermind-like 2 (Drosophila) // mastermind-like 2 (Drosophila) // mastermind-like 2 (Drosophila) // mastermind-like 2 (Drosophila) // mastermind-like 2 (Drosophila)	coding	0.0007614	0.0623	49.95	72.14	0.69	down
ZCCHC4	zinc finger, CCHC domain containing 4 // zinc finger, CCHC domain containing 4 // zinc finger, CCHC domain containing 4 // zinc finger, CCHC domain containing 4 // zinc finger, CCHC domain containing 4 // zinc finger, CCHC domain containing 4	coding	0.0007623	0.0623	34.47	52.02	0.66	down
ZMYM4	zinc finger, MYM-type 4 // zinc finger, MYM-type 4 // zinc finger, MYM-type 4 // zinc finger, MYM-type 4 // zinc finger, MYM-type 4 // zinc finger, MYM-type 4	coding	0.0007657	0.0625	112.69	162.12	0.7	down
HJURP	Holliday junction recognition protein // Holliday junction recognition protein // Holliday junction recognition protein // Holliday junction recognition protein // Holliday junction recognition protein // Holliday junction recognition protein	coding	0.0007718	0.0627	296.28	401.74	0.74	down
KIAA0528	KIAA0528 // KIAA0528 // KIAA0528 // KIAA0528 // KIAA0528 // KIAA0528 // KIAA0528 // KIAA0528 // KIAA0528 // KIAA0528 // KIAA0528 // KIAA0528	coding	0.0007719	0.0627	38.38	55.42	0.69	down
MED21	mediator complex subunit 21 // mediator complex subunit 21 // mediator complex subunit 21 // mediator complex subunit 21 // mediator complex subunit 21	coding	0.0007725	0.0627	176.97	237.91	0.74	down
LCMT2	leucine carboxyl methyltransferase 2 // leucine carboxyl methyltransferase 2 // leucine carboxyl methyltransferase 2 // leucine carboxyl methyltransferase 2	coding	0.0007728	0.0627	37.88	49.04	0.77	down
---	RP11-239C17.1,OTTHUMT00000360182	coding	0.0007889	0.0636	23.89	31.81	0.75	down
NSUN6	NOP2/Sun domain family, member 6 // NOP2/Sun domain family, member 6 // NOP2/Sun domain family, member 6 // NOP2/Sun domain family, member 6	coding	0.00079	0.0636	16.39	22.67	0.72	down
---	uc021pdc.1	coding	0.0007927	0.0636	1203.28	1788.88	0.67	down
---	uc021vrk.1	coding	0.0007927	0.0636	1203.28	1788.88	0.67	down
---	uc021yrn.1	coding	0.0007927	0.0636	1203.28	1788.88	0.67	down
---	uc021tkp.1	coding	0.0007927	0.0636	1203.28	1788.88	0.67	down
---	uc021tkn.1	coding	0.0007927	0.0636	1203.28	1788.88	0.67	down
---	uc021tpr.1	coding	0.0007927	0.0636	1203.28	1788.88	0.67	down
ZNF562	zinc finger protein 562 // zinc finger protein 562 // zinc finger protein 562 // zinc finger protein 562 // zinc finger protein 562 // zinc finger protein 562 // zinc finger protein 562 // zinc finger protein 562 // zinc finger protein 562 // zin	coding	0.0007935	0.0636	78.8	114.81	0.69	down
---	uc021yqx.1	coding	0.0007978	0.0638	144.93	239.43	0.61	down
NOC3L	nucleolar complex associated 3 homolog (S. cerevisiae) // nucleolar complex associated 3 homolog (S. cerevisiae) // nucleolar complex associated 3 homolog (S. cerevisiae) // nucleolar complex associated 3 homolog (S. cerevisiae) // nucleolar complex a	coding	0.0008017	0.0641	91.88	140.08	0.66	down
CCDC93	coiled-coil domain containing 93 // coiled-coil domain containing 93 // coiled-coil domain containing 93 // coiled-coil domain containing 93 // coiled-coil domain containing 93 // coiled-coil domain containing 93	coding	0.0008049	0.0641	46.77	64.86	0.72	down
ARMCX3	armadillo repeat containing, X-linked 3 // armadillo repeat containing, X-linked 3 // armadillo repeat containing, X-linked 3 // armadillo repeat containing, X-linked 3 // armadillo repeat containing, X-linked 3 // armadillo repeat containing, X-link	coding	0.0008071	0.0641	57.71	74.56	0.77	down
EIF2C3	eukaryotic translation initiation factor 2C, 3 // eukaryotic translation initiation factor 2C, 3 // eukaryotic translation initiation factor 2C, 3 // eukaryotic translation initiation factor 2C, 3 // eukaryotic translation initiation factor 2C, 3 //	coding	0.0008086	0.0641	61.64	81.04	0.76	down
MED23	mediator complex subunit 23 // mediator complex subunit 23 // mediator complex subunit 23 // mediator complex subunit 23 // mediator complex subunit 23 // mediator complex subunit 23 // mediator complex subunit 23 // mediator complex subunit 23 //	coding	0.0008096	0.0641	54.06	77.36	0.7	down
CLOCK	clock homolog (mouse) // clock homolog (mouse) // clock homolog (mouse) // clock homolog (mouse) // clock homolog (mouse) // clock homolog (mouse) // clock homolog (mouse)	coding	0.0008115	0.0642	87.8	129.03	0.68	down
ARID4B	AT rich interactive domain 4B (RBP1-like) // AT rich interactive domain 4B (RBP1-like) // AT rich interactive domain 4B (RBP1-like) // AT rich interactive domain 4B (RBP1-like) // AT rich interactive domain 4B (RBP1-like) // AT rich interactive domai	coding	0.0008137	0.0643	41.56	58.04	0.72	down
TAOK3	TAO kinase 3 // TAO kinase 3 // TAO kinase 3 // TAO kinase 3 // TAO kinase 3 // TAO kinase 3 // TAO kinase 3 // TAO kinase 3	coding	0.0008169	0.0643	79.04	110.67	0.71	down
SUV39H2	suppressor of variegation 3-9 homolog 2 (Drosophila) // suppressor of variegation 3-9 homolog 2 (Drosophila) // suppressor of variegation 3-9 homolog 2 (Drosophila) // suppressor of variegation 3-9 homolog 2 (Drosophila) // suppressor of variegation 3	coding	0.0008175	0.0643	61.27	86.66	0.71	down
IL7R	interleukin 7 receptor // interleukin 7 receptor // interleukin 7 receptor // interleukin 7 receptor // interleukin 7 receptor // interleukin 7 receptor // interleukin 7 receptor	coding	0.0008217	0.0644	340.3	473.35	0.72	down
ZDHHC13	zinc finger, DHHC-type containing 13 // zinc finger, DHHC-type containing 13 // zinc finger, DHHC-type containing 13 // zinc finger, DHHC-type containing 13 // zinc finger, DHHC-type containing 13 // zinc finger, DHHC-type containing 13 // zinc fing	coding	0.0008284	0.0648	50.53	76.32	0.66	down
MEX3B	mex-3 homolog B (C. elegans) // mex-3 homolog B (C. elegans) // mex-3 homolog B (C. elegans) // mex-3 homolog B (C. elegans) // mex-3 homolog B (C. elegans)	coding	0.0008305	0.0649	37.8	51.68	0.73	down
RIOK1	RIO kinase 1 (yeast) // RIO kinase 1 (yeast) // RIO kinase 1 (yeast) // RIO kinase 1 (yeast)	coding	0.0008317	0.0649	68.74	92.36	0.74	down
KBTBD6	kelch repeat and BTB (POZ) domain containing 6 // kelch repeat and BTB (POZ) domain containing 6 // kelch repeat and BTB (POZ) domain containing 6 // kelch repeat and BTB (POZ) domain containing 6 // kelch repeat and BTB (POZ) domain containing 6	coding	0.0008389	0.0651	28.8	35.94	0.8	down
C4orf29	chromosome 4 open reading frame 29 // chromosome 4 open reading frame 29 // chromosome 4 open reading frame 29 // chromosome 4 open reading frame 29 // chromosome 4 open reading frame 29 // chromosome 4 open reading frame 29 // chromosome 4 open rea	coding	0.0008477	0.0657	19.85	27.01	0.73	down
---	uc021tsf.1	coding	0.0008528	0.066	89.85	139.84	0.64	down
---	uc021oxv.1	coding	0.0008614	0.0666	109.14	181.62	0.6	down
TDP2	tyrosyl-DNA phosphodiesterase 2 // tyrosyl-DNA phosphodiesterase 2 // tyrosyl-DNA phosphodiesterase 2 // tyrosyl-DNA phosphodiesterase 2 // tyrosyl-DNA phosphodiesterase 2 // tyrosyl-DNA phosphodiesterase 2 // tyrosyl-DNA phosphodiesterase 2 // tyr	coding	0.0008656	0.0668	48.03	59.76	0.8	down
BIRC3	baculoviral IAP repeat containing 3 // baculoviral IAP repeat containing 3 // baculoviral IAP repeat containing 3 // baculoviral IAP repeat containing 3 // baculoviral IAP repeat containing 3 // baculoviral IAP repeat containing 3	coding	0.0008689	0.0669	12.13	19.67	0.62	down
PAPD7	PAP associated domain containing 7 // PAP associated domain containing 7 // PAP associated domain containing 7 // PAP associated domain containing 7 // PAP associated domain containing 7 // PAP associated domain containing 7 // PAP associated domain	coding	0.0008704	0.0669	68.84	101.93	0.68	down
ESF1	ESF1, nucleolar pre-rRNA processing protein, homolog (S. cerevisiae) // ESF1, nucleolar pre-rRNA processing protein, homolog (S. cerevisiae) // ESF1, nucleolar pre-rRNA processing protein, homolog (S. cerevisiae)	coding	0.0008834	0.0672	70.58	120.93	0.58	down
C15orf23	chromosome 15 open reading frame 23 // chromosome 15 open reading frame 23 // chromosome 15 open reading frame 23 // chromosome 15 open reading frame 23 // chromosome 15 open reading frame 23 // chromosome 15 open reading frame 23 // chromosome 15 o	coding	0.0008834	0.0672	252.58	341.06	0.74	down
TAF1	TAF1 RNA polymerase II, TATA box binding protein (TBP)-associated factor, 250kDa // TAF1 RNA polymerase II, TATA box binding protein (TBP)-associated factor, 250kDa // TAF1 RNA polymerase II, TATA box binding protein (TBP)-associated factor, 250kDa //	coding	0.000885	0.0672	56.33	77.55	0.73	down
ZNF623	zinc finger protein 623 // zinc finger protein 623 // zinc finger protein 623 // zinc finger protein 623 // zinc finger protein 623 // zinc finger protein 623 // zinc finger protein 623 // zinc finger protein 623 // zinc finger protein 623	coding	0.0008862	0.0672	34.79	46.53	0.75	down
ZFHX4	zinc finger homeobox 4 // zinc finger homeobox 4 // zinc finger homeobox 4 // zinc finger homeobox 4 // zinc finger homeobox 4 // zinc finger homeobox 4	coding	0.0008957	0.0678	54.44	71.84	0.76	down
HDHD2	haloacid dehalogenase-like hydrolase domain containing 2 // haloacid dehalogenase-like hydrolase domain containing 2 // haloacid dehalogenase-like hydrolase domain containing 2 // haloacid dehalogenase-like hydrolase domain containing 2 // haloacid de	coding	0.0009017	0.068	52.82	65.64	0.8	down
---	uc021unh.1	coding	0.0009059	0.068	440.48	577.63	0.76	down
PTAR1	protein prenyltransferase alpha subunit repeat containing 1 // protein prenyltransferase alpha subunit repeat containing 1 // protein prenyltransferase alpha subunit repeat containing 1 // protein prenyltransferase alpha subunit repeat containing 1	coding	0.0009123	0.0682	60.13	90.21	0.67	down
CHD2	chromodomain helicase DNA binding protein 2 // chromodomain helicase DNA binding protein 2 // microRNA 3175 // chromodomain helicase DNA binding protein 2 // chromodomain helicase DNA binding protein 2 // chromodomain helicase DNA binding protein 2	coding	0.0009139	0.0682	57.38	77.21	0.74	down
ZNF337	zinc finger protein 337 // zinc finger protein 337 // zinc finger protein 337 // zinc finger protein 337 // zinc finger protein 337 // zinc finger protein 337 // zinc finger protein 337	coding	0.00092	0.0685	22.44	29.97	0.75	down
---	uc022bbu.1	coding	0.0009281	0.0689	4.52	5.93	0.76	down
AASDH	aminoadipate-semialdehyde dehydrogenase // aminoadipate-semialdehyde dehydrogenase // aminoadipate-semialdehyde dehydrogenase // aminoadipate-semialdehyde dehydrogenase // aminoadipate-semialdehyde dehydrogenase // aminoadipate-semialdehyde dehydroge	coding	0.0009309	0.0689	9.32	12.66	0.74	down
DISP1	dispatched homolog 1 (Drosophila) // dispatched homolog 1 (Drosophila) // dispatched homolog 1 (Drosophila)	coding	0.0009317	0.0689	20.25	25.19	0.8	down
---	uc021yqh.1	coding	0.0009342	0.0689	61.41	83.78	0.73	down
SNAPC1	small nuclear RNA activating complex, polypeptide 1, 43kDa // small nuclear RNA activating complex, polypeptide 1, 43kDa // small nuclear RNA activating complex, polypeptide 1, 43kDa // small nuclear RNA activating complex, polypeptide 1, 43kDa	coding	0.0009399	0.0691	54.62	86.23	0.63	down
SYNJ2	synaptojanin 2 // synaptojanin 2 // synaptojanin 2 // synaptojanin 2 // synaptojanin 2 // synaptojanin 2 // synaptojanin 2 // synaptojanin 2	coding	0.0009401	0.0691	105.53	136.22	0.77	down
C2orf42	chromosome 2 open reading frame 42 // chromosome 2 open reading frame 42 // chromosome 2 open reading frame 42 // chromosome 2 open reading frame 42	coding	0.0009493	0.0695	52.75	64.72	0.82	down
DHX36	DEAH (Asp-Glu-Ala-His) box polypeptide 36 // DEAH (Asp-Glu-Ala-His) box polypeptide 36 // DEAH (Asp-Glu-Ala-His) box polypeptide 36 // DEAH (Asp-Glu-Ala-His) box polypeptide 36 // DEAH (Asp-Glu-Ala-His) box polypeptide 36 // DEAH (Asp-Glu-Ala-His) bo	coding	0.0009588	0.0696	67.74	110.54	0.61	down
DOPEY1	dopey family member 1 // dopey family member 1 // dopey family member 1 // dopey family member 1 // dopey family member 1 // dopey family member 1 // dopey family member 1 // dopey family member 1	coding	0.0009595	0.0696	7.23	9.58	0.75	down
IRF2	interferon regulatory factor 2 // interferon regulatory factor 2 // interferon regulatory factor 2 // interferon regulatory factor 2	coding	0.0009616	0.0696	52.37	65.7	0.8	down
---	uc021pce.1	coding	0.0009628	0.0696	1249.39	1861.95	0.67	down
---	uc021pcj.1	coding	0.0009628	0.0696	1249.39	1861.95	0.67	down
---	uc021pco.1	coding	0.0009628	0.0696	1249.39	1861.95	0.67	down
---	uc021pct.1	coding	0.0009628	0.0696	1249.39	1861.95	0.67	down
---	uc021who.1	coding	0.0009628	0.0696	1249.39	1861.95	0.67	down
TMEM216	transmembrane protein 216 // transmembrane protein 216 // transmembrane protein 216 // transmembrane protein 216 // transmembrane protein 216 // transmembrane protein 216 // transmembrane protein 216	coding	0.0009631	0.0696	40.19	54.44	0.74	down
---	DQ592954,uc003orh.1	coding	0.0009672	0.0697	16.53	27.63	0.6	down
FAM120C	family with sequence similarity 120C // family with sequence similarity 120C // family with sequence similarity 120C // family with sequence similarity 120C // family with sequence similarity 120C // family with sequence similarity 120C // family wi	coding	0.0009697	0.0698	43.24	54.69	0.79	down
---	uc021yqo.1	coding	0.0009729	0.0699	77.45	102.63	0.75	down
TTI2	TELO2 interacting protein 2 // TELO2 interacting protein 2 // TELO2 interacting protein 2 // TELO2 interacting protein 2 // TELO2 interacting protein 2 // TELO2 interacting protein 2 // TELO2 interacting protein 2 // TELO2 interacting protein 2 //	coding	0.0009749	0.0699	45.63	58	0.79	down
CASP8AP2	caspase 8 associated protein 2 // caspase 8 associated protein 2 // caspase 8 associated protein 2 // caspase 8 associated protein 2 // caspase 8 associated protein 2 // caspase 8 associated protein 2 // caspase 8 associated protein 2	coding	0.0009864	0.0705	39.58	54.43	0.73	down
DPYD	dihydropyrimidine dehydrogenase // dihydropyrimidine dehydrogenase // dihydropyrimidine dehydrogenase // dihydropyrimidine dehydrogenase // dihydropyrimidine dehydrogenase // dihydropyrimidine dehydrogenase // dihydropyrimidine dehydrogenase	coding	0.000992	0.0707	73.13	99.84	0.73	down
E2F8	E2F transcription factor 8 // E2F transcription factor 8 // E2F transcription factor 8 // E2F transcription factor 8 // E2F transcription factor 8 // E2F transcription factor 8 // E2F transcription factor 8 // E2F transcription factor 8 // E2F tra	coding	0.0009927	0.0707	71.8	91.25	0.79	down
---	AF493886,uc021tza.1	coding	0.0010013	0.0712	61.64	83.03	0.74	down
ZNF33A	zinc finger protein 33A // zinc finger protein 33A // zinc finger protein 33A // zinc finger protein 33A // zinc finger protein 33A // zinc finger protein 33A // zinc finger protein 33A // zinc finger protein 33A // zinc finger protein 33A // zin	coding	0.0010125	0.0718	13.26	17.07	0.78	down
---	uc021ypq.1	coding	0.0010178	0.0721	105.52	152.91	0.69	down
CHCHD4	coiled-coil-helix-coiled-coil-helix domain containing 4 // coiled-coil-helix-coiled-coil-helix domain containing 4 // coiled-coil-helix-coiled-coil-helix domain containing 4 // coiled-coil-helix-coiled-coil-helix domain containing 4 // coiled-coil-hel	coding	0.0010181	0.0721	40.21	49.89	0.81	down
UBR2	ubiquitin protein ligase E3 component n-recognin 2 // ubiquitin protein ligase E3 component n-recognin 2 // ubiquitin protein ligase E3 component n-recognin 2 // ubiquitin protein ligase E3 component n-recognin 2 // ubiquitin protein ligase E3 compone	coding	0.001024	0.0724	59.39	84.55	0.7	down
NFYA	nuclear transcription factor Y, alpha // nuclear transcription factor Y, alpha // nuclear transcription factor Y, alpha // nuclear transcription factor Y, alpha // nuclear transcription factor Y, alpha	coding	0.0010265	0.0725	78.26	99.54	0.79	down
---	AK298056,uc011gfu.1	coding	0.0010302	0.0727	19.94	27.23	0.73	down
ZNF391	zinc finger protein 391 // zinc finger protein 391 // zinc finger protein 391	coding	0.0010329	0.0727	17.58	21.9	0.8	down
LARP4	La ribonucleoprotein domain family, member 4 // La ribonucleoprotein domain family, member 4 // La ribonucleoprotein domain family, member 4 // La ribonucleoprotein domain family, member 4 // La ribonucleoprotein domain family, member 4 // La ribonuc	coding	0.0010331	0.0727	148.53	227.18	0.65	down
ZNF584	zinc finger protein 584 // zinc finger protein 584 // zinc finger protein 584 // zinc finger protein 584 // zinc finger protein 584	coding	0.0010472	0.0736	40.6	52.27	0.78	down
DNAJA2	DnaJ (Hsp40) homolog, subfamily A, member 2 // DnaJ (Hsp40) homolog, subfamily A, member 2 // DnaJ (Hsp40) homolog, subfamily A, member 2 // DnaJ (Hsp40) homolog, subfamily A, member 2	coding	0.0010552	0.0737	247.08	337.12	0.73	down
PIKFYVE	phosphoinositide kinase, FYVE finger containing // phosphoinositide kinase, FYVE finger containing // phosphoinositide kinase, FYVE finger containing // phosphoinositide kinase, FYVE finger containing // phosphoinositide kinase, FYVE finger containing	coding	0.0010558	0.0737	46.73	67.81	0.69	down
PEX12	peroxisomal biogenesis factor 12 // peroxisomal biogenesis factor 12 // peroxisomal biogenesis factor 12 // peroxisomal biogenesis factor 12	coding	0.0010566	0.0737	16.69	26.32	0.63	down
KIAA1468	KIAA1468 // KIAA1468 // KIAA1468 // KIAA1468	coding	0.0010568	0.0737	31.12	45.9	0.68	down
PUS10	pseudouridylate synthase 10 // pseudouridylate synthase 10 // pseudouridylate synthase 10 // pseudouridylate synthase 10 // pseudouridylate synthase 10 // pseudouridylate synthase 10	coding	0.0010583	0.0738	12.67	16.32	0.78	down
PPIL4	peptidylprolyl isomerase (cyclophilin)-like 4 // peptidylprolyl isomerase (cyclophilin)-like 4 // peptidylprolyl isomerase (cyclophilin)-like 4 // peptidylprolyl isomerase (cyclophilin)-like 4	coding	0.0010603	0.0738	115.96	172.08	0.67	down
ZNF550	zinc finger protein 550 // zinc finger protein 550 // zinc finger protein 550 // zinc finger protein 550 // zinc finger protein 550 // zinc finger protein 550 // zinc finger protein 550	coding	0.0010646	0.074	12.58	15.41	0.82	down
CCP110	centriolar coiled coil protein 110kDa // centriolar coiled coil protein 110kDa // centriolar coiled coil protein 110kDa // centriolar coiled coil protein 110kDa // centriolar coiled coil protein 110kDa // centriolar coiled coil protein 110kDa	coding	0.0010656	0.074	37.65	51.03	0.74	down
ADM	adrenomedullin // adrenomedullin // adrenomedullin // adrenomedullin // adrenomedullin // adrenomedullin // adrenomedullin // adrenomedullin // adrenomedullin // adrenomedullin	coding	0.0010744	0.0743	174.72	217.26	0.8	down
---	cdna:all chromosome:VEGA50:19:54949847:54950362:-1 Gene:OTTHUMG00000150514	coding	0.0010846	0.0747	15.95	21.17	0.75	down
ZNF41	zinc finger protein 41 // zinc finger protein 41 // zinc finger protein 41 // zinc finger protein 41 // zinc finger protein 41 // zinc finger protein 41 // zinc finger protein 41	coding	0.0010974	0.0752	29.66	39.24	0.76	down
---	uc021zaw.1	coding	0.0010978	0.0752	3.77	4.92	0.77	down
HSDL1	hydroxysteroid dehydrogenase like 1 // hydroxysteroid dehydrogenase like 1 // hydroxysteroid dehydrogenase like 1 // hydroxysteroid dehydrogenase like 1 // hydroxysteroid dehydrogenase like 1 // hydroxysteroid dehydrogenase like 1	coding	0.0011007	0.0753	107.24	142.28	0.75	down
OSBP	oxysterol binding protein // oxysterol binding protein // oxysterol binding protein // oxysterol binding protein	coding	0.0011056	0.0756	276.48	342.58	0.81	down
ATXN2	ataxin 2 // ataxin 2 // ataxin 2 // ataxin 2 // ataxin 2 // ataxin 2 // ataxin 2 // ataxin 2 // ataxin 2 // ataxin 2 // ataxin 2	coding	0.0011119	0.0759	207.47	269.99	0.77	down
DNAJB1	DnaJ (Hsp40) homolog, subfamily B, member 1 // DnaJ (Hsp40) homolog, subfamily B, member 1 // DnaJ (Hsp40) homolog, subfamily B, member 1 // DnaJ (Hsp40) homolog, subfamily B, member 1 // DnaJ (Hsp40) homolog, subfamily B, member 1	coding	0.001113	0.0759	232.22	291.14	0.8	down
FGD6	FYVE, RhoGEF and PH domain containing 6 // FYVE, RhoGEF and PH domain containing 6 // FYVE, RhoGEF and PH domain containing 6 // FYVE, RhoGEF and PH domain containing 6	coding	0.0011215	0.0763	21.06	28.91	0.73	down
C3orf38	chromosome 3 open reading frame 38 // chromosome 3 open reading frame 38 // chromosome 3 open reading frame 38 // chromosome 3 open reading frame 38 // chromosome 3 open reading frame 38	coding	0.0011242	0.0765	29.51	37.66	0.78	down
ANKRD50	ankyrin repeat domain 50 // ankyrin repeat domain 50 // ankyrin repeat domain 50 // ankyrin repeat domain 50 // ankyrin repeat domain 50	coding	0.0011292	0.0767	40.96	58.29	0.7	down
---	DQ591572,uc001ovz.1	coding	0.0011368	0.0771	31.08	44.58	0.7	down
INTS2	integrator complex subunit 2 // integrator complex subunit 2 // integrator complex subunit 2 // integrator complex subunit 2	coding	0.0011499	0.0778	60.45	89.19	0.68	down
---	uc021tsb.1	coding	0.0011539	0.078	42.02	58.27	0.72	down
CSTF2	cleavage stimulation factor, 3' pre-RNA, subunit 2, 64kDa // cleavage stimulation factor, 3' pre-RNA, subunit 2, 64kDa // cleavage stimulation factor, 3' pre-RNA, subunit 2, 64kDa // cleavage stimulation factor, 3' pre-RNA, subunit 2, 64kDa // cleavag	coding	0.001161	0.0784	155.9	193.73	0.8	down
LPAR4	lysophosphatidic acid receptor 4 // lysophosphatidic acid receptor 4 // lysophosphatidic acid receptor 4 // lysophosphatidic acid receptor 4 // lysophosphatidic acid receptor 4 // lysophosphatidic acid receptor 4	coding	0.0011667	0.0787	9.76	12.71	0.77	down
VEGFC	vascular endothelial growth factor C // vascular endothelial growth factor C // vascular endothelial growth factor C // vascular endothelial growth factor C // vascular endothelial growth factor C	coding	0.00118	0.0792	131.75	183.77	0.72	down
BICC1	bicaudal C homolog 1 (Drosophila) // bicaudal C homolog 1 (Drosophila) // bicaudal C homolog 1 (Drosophila) // bicaudal C homolog 1 (Drosophila)	coding	0.0011842	0.0793	411.74	547.5	0.75	down
KIAA0907	KIAA0907 // KIAA0907 // KIAA0907 // KIAA0907 // KIAA0907 // KIAA0907	coding	0.001191	0.0795	73.45	97.9	0.75	down
USP53	ubiquitin specific peptidase 53 // ubiquitin specific peptidase 53 // ubiquitin specific peptidase 53 // ubiquitin specific peptidase 53	coding	0.0011945	0.0796	25.63	38.46	0.67	down
RSPRY1	ring finger and SPRY domain containing 1 // ring finger and SPRY domain containing 1 // ring finger and SPRY domain containing 1 // ring finger and SPRY domain containing 1	coding	0.0011978	0.0796	163.74	216.16	0.76	down
DOCK10	dedicator of cytokinesis 10 // dedicator of cytokinesis 10 // dedicator of cytokinesis 10 // dedicator of cytokinesis 10 // dedicator of cytokinesis 10	coding	0.0012002	0.0796	76.51	105.58	0.72	down
ANKFY1	ankyrin repeat and FYVE domain containing 1 // ankyrin repeat and FYVE domain containing 1 // ankyrin repeat and FYVE domain containing 1 // ankyrin repeat and FYVE domain containing 1 // ankyrin repeat and FYVE domain containing 1	coding	0.001202	0.0796	114.45	146.68	0.78	down
---	uc021uct.1	coding	0.0012043	0.0797	21.55	27.82	0.77	down
STK38	serine/threonine kinase 38 // serine/threonine kinase 38 // serine/threonine kinase 38 // serine/threonine kinase 38	coding	0.0012071	0.0798	180.06	251.87	0.71	down
ZNF133	zinc finger protein 133 // zinc finger protein 133 // zinc finger protein 133 // zinc finger protein 133 // zinc finger protein 133 // zinc finger protein 133 // zinc finger protein 133 // zinc finger protein 133 // zinc finger protein 133 // zin	coding	0.0012103	0.0799	12.83	15.88	0.81	down
GGPS1	geranylgeranyl diphosphate synthase 1 // geranylgeranyl diphosphate synthase 1 // geranylgeranyl diphosphate synthase 1 // geranylgeranyl diphosphate synthase 1 // geranylgeranyl diphosphate synthase 1 // geranylgeranyl diphosphate synthase 1 // ger	coding	0.0012172	0.08	24.98	30.98	0.81	down
ARHGAP31	Rho GTPase activating protein 31 // Rho GTPase activating protein 31 // Rho GTPase activating protein 31 // Rho GTPase activating protein 31	coding	0.0012198	0.0801	70.4	94.22	0.75	down
WDR92	WD repeat domain 92 // WD repeat domain 92 // WD repeat domain 92 // WD repeat domain 92 // WD repeat domain 92 // WD repeat domain 92 // WD repeat domain 92	coding	0.0012209	0.0801	27.98	37.11	0.75	down
DYNC1LI2	dynein, cytoplasmic 1, light intermediate chain 2 // dynein, cytoplasmic 1, light intermediate chain 2 // dynein, cytoplasmic 1, light intermediate chain 2 // dynein, cytoplasmic 1, light intermediate chain 2 // dynein, cytoplasmic 1, light intermedia	coding	0.0012229	0.0802	214.68	277.34	0.77	down
HIST1H4A	histone cluster 1, H4a // histone cluster 2, H4b // histone cluster 4, H4 // histone cluster 2, H4a // histone cluster 1, H4l // histone cluster 1, H4e // histone cluster 1, H4b // histone cluster 1, H4h // histone cluster 1, H4c // histone clust	coding	0.0012243	0.0802	100.15	126.06	0.79	down
EYA3	eyes absent homolog 3 (Drosophila) // eyes absent homolog 3 (Drosophila) // eyes absent homolog 3 (Drosophila) // eyes absent homolog 3 (Drosophila) // eyes absent homolog 3 (Drosophila) // eyes absent homolog 3 (Drosophila) // eyes absent homolog 3	coding	0.0012266	0.0802	63.24	81.98	0.77	down
ZMYM6NB	ZMYM6 neighbor // zinc finger, MYM-type 6 // zinc finger, MYM-type 6 // zinc finger, MYM-type 6 // zinc finger, MYM-type 6 // ZMYM6 neighbor // zinc finger, MYM-type 6 // zinc finger, MYM-type 6	coding	0.0012286	0.0802	30.68	38.54	0.8	down
CDKN2B	cyclin-dependent kinase inhibitor 2B (p15, inhibits CDK4) // cyclin-dependent kinase inhibitor 2B (p15, inhibits CDK4) // cyclin-dependent kinase inhibitor 2B (p15, inhibits CDK4) // cyclin-dependent kinase inhibitor 2B (p15, inhibits CDK4) // cyclin-	coding	0.0012319	0.0804	55.3	68.81	0.8	down
CCNF	cyclin F // cyclin F // cyclin F // cyclin F	coding	0.0012422	0.081	196.16	262.84	0.75	down
DIEXF	digestive organ expansion factor homolog (zebrafish) // digestive organ expansion factor homolog (zebrafish) // digestive organ expansion factor homolog (zebrafish)	coding	0.0012482	0.0813	62.51	81.64	0.77	down
FBXO38	F-box protein 38 // F-box protein 38 // F-box protein 38 // F-box protein 38 // F-box protein 38 // F-box protein 38 // F-box protein 38 // F-box protein 38 // F-box protein 38	coding	0.0012556	0.0816	25.75	35.13	0.73	down
KDM5A	lysine (K)-specific demethylase 5A // lysine (K)-specific demethylase 5A // lysine (K)-specific demethylase 5A // lysine (K)-specific demethylase 5A // lysine (K)-specific demethylase 5A // lysine (K)-specific demethylase 5A	coding	0.0012649	0.0819	116.56	160	0.73	down
---	uc022boh.1	coding	0.0012766	0.0824	12.96	20.42	0.63	down
CCDC75	coiled-coil domain containing 75 // coiled-coil domain containing 75 // coiled-coil domain containing 75	coding	0.0012776	0.0824	70.86	98.11	0.72	down
ZNF260	zinc finger protein 260 // zinc finger protein 260 // zinc finger protein 260 // zinc finger protein 260 // zinc finger protein 260 // zinc finger protein 260 // zinc finger protein 260 // zinc finger protein 260	coding	0.0012793	0.0824	15.37	20.07	0.77	down
C18orf8	chromosome 18 open reading frame 8 // chromosome 18 open reading frame 8 // chromosome 18 open reading frame 8 // chromosome 18 open reading frame 8 // chromosome 18 open reading frame 8 // chromosome 18 open reading frame 8 // chromosome 18 open re	coding	0.0012844	0.0826	84.5	107.92	0.78	down
CREB1	cAMP responsive element binding protein 1 // cAMP responsive element binding protein 1 // cAMP responsive element binding protein 1 // cAMP responsive element binding protein 1 // cAMP responsive element binding protein 1 // cAMP responsive element b	coding	0.0012942	0.0828	33.2	44.25	0.75	down
C10orf137	chromosome 10 open reading frame 137 // chromosome 10 open reading frame 137 // chromosome 10 open reading frame 137 // chromosome 10 open reading frame 137 // chromosome 10 open reading frame 137 // chromosome 10 open reading frame 137 // chromosom	coding	0.0012983	0.0828	54.78	75.15	0.73	down
GZF1	GDNF-inducible zinc finger protein 1 // GDNF-inducible zinc finger protein 1 // GDNF-inducible zinc finger protein 1 // GDNF-inducible zinc finger protein 1 // GDNF-inducible zinc finger protein 1 // GDNF-inducible zinc finger protein 1	coding	0.0012989	0.0828	66.22	82.42	0.8	down
AGGF1	angiogenic factor with G patch and FHA domains 1 // angiogenic factor with G patch and FHA domains 1 // angiogenic factor with G patch and FHA domains 1 // angiogenic factor with G patch and FHA domains 1 // angiogenic factor with G patch and FHA doma	coding	0.0013011	0.0829	69.78	89.42	0.78	down
E2F4	E2F transcription factor 4, p107/p130-binding // E2F transcription factor 4, p107/p130-binding // E2F transcription factor 4, p107/p130-binding	coding	0.0013028	0.0829	293.68	376.01	0.78	down
PRMT10	protein arginine methyltransferase 10 (putative) // protein arginine methyltransferase 10 (putative) // protein arginine methyltransferase 10 (putative) // protein arginine methyltransferase 10 (putative)	coding	0.0013123	0.0833	19.45	25.35	0.77	down
ZNF304	zinc finger protein 304 // zinc finger protein 304 // zinc finger protein 304 // zinc finger protein 304 // zinc finger protein 304 // zinc finger protein 304	coding	0.0013247	0.0837	39.33	49.79	0.79	down
---	uc021pcy.1	coding	0.0013309	0.0839	119.32	154.42	0.77	down
LARP4B	La ribonucleoprotein domain family, member 4B // La ribonucleoprotein domain family, member 4B // La ribonucleoprotein domain family, member 4B // La ribonucleoprotein domain family, member 4B // La ribonucleoprotein domain family, member 4B	coding	0.0013363	0.0842	250.86	327.88	0.77	down
TBCEL	tubulin folding cofactor E-like // tubulin folding cofactor E-like // tubulin folding cofactor E-like // tubulin folding cofactor E-like // tubulin folding cofactor E-like // tubulin folding cofactor E-like	coding	0.0013423	0.0843	39.3	52.73	0.75	down
C1orf112	chromosome 1 open reading frame 112 // chromosome 1 open reading frame 112 // chromosome 1 open reading frame 112 // chromosome 1 open reading frame 112 // chromosome 1 open reading frame 112 // chromosome 1 open reading frame 112 // chromosome 1 op	coding	0.0013486	0.0846	37.26	49.51	0.75	down
---	uc021ytd.1	coding	0.0013542	0.0848	123.7	164.84	0.75	down
---	uc021yte.1	coding	0.0013542	0.0848	123.7	164.84	0.75	down
COG3	component of oligomeric golgi complex 3 // component of oligomeric golgi complex 3 // component of oligomeric golgi complex 3 // component of oligomeric golgi complex 3	coding	0.0013645	0.085	35.34	48.56	0.73	down
POLR1C	polymerase (RNA) I polypeptide C, 30kDa // polymerase (RNA) I polypeptide C, 30kDa // polymerase (RNA) I polypeptide C, 30kDa // polymerase (RNA) I polypeptide C, 30kDa // polymerase (RNA) I polypeptide C, 30kDa // polymerase (RNA) I polypeptide C, 3	coding	0.0013648	0.085	71.7	87.22	0.82	down
ZNF45	zinc finger protein 45 // zinc finger protein 45 // zinc finger protein 45 // zinc finger protein 45	coding	0.0013649	0.085	19.24	27.11	0.71	down
CHORDC1	cysteine and histidine-rich domain (CHORD) containing 1 // cysteine and histidine-rich domain (CHORD) containing 1 // cysteine and histidine-rich domain (CHORD) containing 1 // cysteine and histidine-rich domain (CHORD) containing 1 // cysteine and hi	coding	0.001367	0.0851	78.19	116.52	0.67	down
---	uc021tes.1	coding	0.0013681	0.0851	786.6	1040.75	0.76	down
CNOT4	CCR4-NOT transcription complex, subunit 4 // CCR4-NOT transcription complex, subunit 4 // CCR4-NOT transcription complex, subunit 4 // CCR4-NOT transcription complex, subunit 4 // CCR4-NOT transcription complex, subunit 4 // CCR4-NOT transcription co	coding	0.0013888	0.0861	79.64	108.8	0.73	down
KIF24	kinesin family member 24 // kinesin family member 24 // kinesin family member 24 // kinesin family member 24 // kinesin family member 24 // kinesin family member 24 // kinesin family member 24	coding	0.0014062	0.0871	52.28	67.02	0.78	down
ZCCHC9	zinc finger, CCHC domain containing 9 // zinc finger, CCHC domain containing 9 // zinc finger, CCHC domain containing 9 // zinc finger, CCHC domain containing 9 // zinc finger, CCHC domain containing 9 // zinc finger, CCHC domain containing 9 // zin	coding	0.0014153	0.0874	42.46	52.9	0.8	down
---	uc021rnz.1	coding	0.0014169	0.0874	502.39	647.79	0.78	down
WDR4	WD repeat domain 4 // WD repeat domain 4 // WD repeat domain 4 // WD repeat domain 4 // WD repeat domain 4 // WD repeat domain 4 // WD repeat domain 4	coding	0.0014221	0.0876	126.57	153.72	0.82	down
UBN2	ubinuclein 2 // ubinuclein 2 // ubinuclein 2	coding	0.0014272	0.0879	22.89	29.57	0.77	down
WDFY3	WD repeat and FYVE domain containing 3 // WD repeat and FYVE domain containing 3 // WD repeat and FYVE domain containing 3 // WD repeat and FYVE domain containing 3	coding	0.0014364	0.0882	45.19	63.01	0.72	down
INHBB	inhibin, beta B // inhibin, beta B // inhibin, beta B	coding	0.0014442	0.0885	109.44	145.8	0.75	down
FLI1	Friend leukemia virus integration 1 // Friend leukemia virus integration 1 // Friend leukemia virus integration 1 // Friend leukemia virus integration 1 // Friend leukemia virus integration 1 // Friend leukemia virus integration 1 // Friend leukemia	coding	0.0014471	0.0886	59.34	73.22	0.81	down
RASA1	RAS p21 protein activator (GTPase activating protein) 1 // RAS p21 protein activator (GTPase activating protein) 1 // RAS p21 protein activator (GTPase activating protein) 1 // RAS p21 protein activator (GTPase activating protein) 1 // RAS p21 protein	coding	0.0014566	0.089	63.5	99.06	0.64	down
KLHL8	kelch-like 8 (Drosophila) // kelch-like 8 (Drosophila) // kelch-like 8 (Drosophila) // kelch-like 8 (Drosophila) // kelch-like 8 (Drosophila) // kelch-like 8 (Drosophila) // kelch-like 8 (Drosophila) // kelch-like 8 (Drosophila)	coding	0.0014676	0.0894	33.78	45.2	0.75	down
ZNF841	zinc finger protein 841 // zinc finger protein 841 // zinc finger protein 841 // zinc finger protein 841 // zinc finger protein 841	coding	0.0014723	0.0895	38.87	54.4	0.71	down
C5orf55	chromosome 5 open reading frame 55 // chromosome 5 open reading frame 55 // chromosome 5 open reading frame 55	coding	0.0014742	0.0895	20.96	27.15	0.77	down
C3orf17	chromosome 3 open reading frame 17 // chromosome 3 open reading frame 17 // chromosome 3 open reading frame 17 // chromosome 3 open reading frame 17 // chromosome 3 open reading frame 17 // chromosome 3 open reading frame 17 // chromosome 3 open rea	coding	0.0014793	0.0895	34.73	45.43	0.76	down
MAP3K7	mitogen-activated protein kinase kinase kinase 7 // mitogen-activated protein kinase kinase kinase 7 // mitogen-activated protein kinase kinase kinase 7 // mitogen-activated protein kinase kinase kinase 7 // mitogen-activated protein kinase kinase kin	coding	0.0014799	0.0895	146.34	204.16	0.72	down
CEP97	centrosomal protein 97kDa // centrosomal protein 97kDa // centrosomal protein 97kDa // centrosomal protein 97kDa // centrosomal protein 97kDa // centrosomal protein 97kDa	coding	0.0014807	0.0895	49.84	71.82	0.69	down
RFXAP	regulatory factor X-associated protein // regulatory factor X-associated protein // regulatory factor X-associated protein // regulatory factor X-associated protein	coding	0.0014811	0.0895	12.04	14.93	0.81	down
FIGN	fidgetin // fidgetin // fidgetin // fidgetin	coding	0.001484	0.0895	28.43	40.1	0.71	down
---	uc021ymf.1|uc021ymg.1	coding	0.001486	0.0895	81.64	123.7	0.66	down
---	uc021yqd.1	coding	0.001486	0.0895	81.64	123.7	0.66	down
---	uc021yti.1	coding	0.001486	0.0895	81.64	123.7	0.66	down
---	uc021spc.1	coding	0.001486	0.0895	81.64	123.7	0.66	down
---	uc021tpp.1	coding	0.001486	0.0895	81.64	123.7	0.66	down
DCAF12	DDB1 and CUL4 associated factor 12 // DDB1 and CUL4 associated factor 12 // DDB1 and CUL4 associated factor 12 // DDB1 and CUL4 associated factor 12	coding	0.0014864	0.0895	150.51	199.67	0.75	down
TCFL5	transcription factor-like 5 (basic helix-loop-helix) // DPH3, KTI11 homolog (S. cerevisiae) pseudogene 1 // transcription factor-like 5 (basic helix-loop-helix) // DPH3, KTI11 homolog (S. cerevisiae) pseudogene 1 // transcription factor-like 5 (basic	coding	0.0014984	0.09	46.61	61.64	0.76	down
INTS7	integrator complex subunit 7 // integrator complex subunit 7 // integrator complex subunit 7 // integrator complex subunit 7 // integrator complex subunit 7 // integrator complex subunit 7 // integrator complex subunit 7 // integrator complex subun	coding	0.0015006	0.09	111.27	151.54	0.73	down
PPID	peptidylprolyl isomerase D // peptidylprolyl isomerase D // peptidylprolyl isomerase D	coding	0.0015015	0.09	144.79	193.67	0.75	down
FGD4	FYVE, RhoGEF and PH domain containing 4 // FYVE, RhoGEF and PH domain containing 4 // FYVE, RhoGEF and PH domain containing 4 // FYVE, RhoGEF and PH domain containing 4 // FYVE, RhoGEF and PH domain containing 4 // FYVE, RhoGEF and PH domain containi	coding	0.0015049	0.0902	15.96	19.67	0.81	down
ACSL3	acyl-CoA synthetase long-chain family member 3 // acyl-CoA synthetase long-chain family member 3 // acyl-CoA synthetase long-chain family member 3 // acyl-CoA synthetase long-chain family member 3 // acyl-CoA synthetase long-chain family member 3	coding	0.0015114	0.0905	175.03	244.03	0.72	down
CEPT1	choline/ethanolamine phosphotransferase 1 // choline/ethanolamine phosphotransferase 1 // choline/ethanolamine phosphotransferase 1 // choline/ethanolamine phosphotransferase 1 // choline/ethanolamine phosphotransferase 1 // choline/ethanolamine phos	coding	0.0015156	0.0907	28.16	36.35	0.77	down
PNPLA3	patatin-like phospholipase domain containing 3 // patatin-like phospholipase domain containing 3 // patatin-like phospholipase domain containing 3 // patatin-like phospholipase domain containing 3 // patatin-like phospholipase domain containing 3	coding	0.0015234	0.0909	46.43	60.76	0.76	down
RRP8	ribosomal RNA processing 8, methyltransferase, homolog (yeast) // ribosomal RNA processing 8, methyltransferase, homolog (yeast) // ribosomal RNA processing 8, methyltransferase, homolog (yeast) // ribosomal RNA processing 8, methyltransferase, homolog	coding	0.0015238	0.0909	30.38	39.21	0.77	down
MTO1	mitochondrial translation optimization 1 homolog (S. cerevisiae) // mitochondrial translation optimization 1 homolog (S. cerevisiae) // mitochondrial translation optimization 1 homolog (S. cerevisiae) // mitochondrial translation optimization 1 homolog	coding	0.0015352	0.0914	40.33	51.95	0.78	down
GEMIN5	gem (nuclear organelle) associated protein 5 // gem (nuclear organelle) associated protein 5 // gem (nuclear organelle) associated protein 5 // gem (nuclear organelle) associated protein 5 // gem (nuclear organelle) associated protein 5	coding	0.001537	0.0914	172.82	222.77	0.78	down
---	uc021ovb.1	coding	0.0015509	0.0918	54.7	82.13	0.67	down
---	uc021ovo.1	coding	0.0015509	0.0918	54.7	82.13	0.67	down
C1orf109	chromosome 1 open reading frame 109 // chromosome 1 open reading frame 109 // chromosome 1 open reading frame 109 // chromosome 1 open reading frame 109 // chromosome 1 open reading frame 109	coding	0.0015552	0.092	65.57	83.38	0.79	down
SNX16	sorting nexin 16 // sorting nexin 16 // sorting nexin 16 // sorting nexin 16 // sorting nexin 16 // sorting nexin 16 // sorting nexin 16	coding	0.0015629	0.0922	22.64	32.13	0.7	down
MRFAP1L1	Morf4 family associated protein 1-like 1 // Morf4 family associated protein 1-like 1 // Morf4 family associated protein 1-like 1 // Morf4 family associated protein 1-like 1	coding	0.0015663	0.0923	45.96	57.08	0.81	down
HIST1H2BI	histone cluster 1, H2bi // histone cluster 1, H2bi // histone cluster 1, H2bi	coding	0.0015695	0.0923	281.28	349.96	0.8	down
BAZ1B	bromodomain adjacent to zinc finger domain, 1B // bromodomain adjacent to zinc finger domain, 1B // bromodomain adjacent to zinc finger domain, 1B // bromodomain adjacent to zinc finger domain, 1B	coding	0.0015699	0.0923	266.01	348.2	0.76	down
---	uc021zgm.1	coding	0.0015783	0.0925	17.92	23.96	0.75	down
---	uc021yru.1	coding	0.0015801	0.0925	30.48	47.02	0.65	down
COQ5	coenzyme Q5 homolog, methyltransferase (S. cerevisiae) // coenzyme Q5 homolog, methyltransferase (S. cerevisiae) // coenzyme Q5 homolog, methyltransferase (S. cerevisiae) // coenzyme Q5 homolog, methyltransferase (S. cerevisiae) // coenzyme Q5 homolog	coding	0.0015841	0.0926	67.88	85.19	0.8	down
RNF146	ring finger protein 146 // ring finger protein 146 // ring finger protein 146 // ring finger protein 146 // ring finger protein 146 // ring finger protein 146 // ring finger protein 146 // ring finger protein 146 // ring finger protein 146 // rin	coding	0.0015888	0.0926	11.8	15.17	0.78	down
ZNF585B	zinc finger protein 585B // zinc finger protein 585B // zinc finger protein 585B // zinc finger protein 585B // zinc finger protein 585B // zinc finger protein 585B // zinc finger protein 585B	coding	0.0015904	0.0926	9.98	12.01	0.83	down
TGFB2	transforming growth factor, beta 2 // transforming growth factor, beta 2 // transforming growth factor, beta 2 // transforming growth factor, beta 2 // transforming growth factor, beta 2 // transforming growth factor, beta 2 // transforming growth f	coding	0.0015908	0.0926	525.01	724.63	0.72	down
ABCB7	ATP-binding cassette, sub-family B (MDR/TAP), member 7 // ATP-binding cassette, sub-family B (MDR/TAP), member 7 // ATP-binding cassette, sub-family B (MDR/TAP), member 7 // ATP-binding cassette, sub-family B (MDR/TAP), member 7 // ATP-binding cassett	coding	0.0015915	0.0926	81.36	106.02	0.77	down
---	uc021yjz.1	coding	0.0015989	0.0928	95.62	142.07	0.67	down
---	DQ573660,uc001naq.3	coding	0.0016074	0.093	5.07	6.54	0.77	down
MAK16	MAK16 homolog (S. cerevisiae) // MAK16 homolog (S. cerevisiae) // MAK16 homolog (S. cerevisiae) // MAK16 homolog (S. cerevisiae) // MAK16 homolog (S. cerevisiae)	coding	0.0016129	0.093	111.21	143.04	0.78	down
MKI67IP	MKI67 (FHA domain) interacting nucleolar phosphoprotein // MKI67 (FHA domain) interacting nucleolar phosphoprotein // MKI67 (FHA domain) interacting nucleolar phosphoprotein // MKI67 (FHA domain) interacting nucleolar phosphoprotein // MKI67 (FHA doma	coding	0.0016236	0.0935	157.16	212.74	0.74	down
DICER1	dicer 1, ribonuclease type III // dicer 1, ribonuclease type III // dicer 1, ribonuclease type III // dicer 1, ribonuclease type III // dicer 1, ribonuclease type III // dicer 1, ribonuclease type III // dicer 1, ribonuclease type III // dicer 1, r	coding	0.0016303	0.0937	104.13	157.55	0.66	down
FAM179B	family with sequence similarity 179, member B // family with sequence similarity 179, member B // family with sequence similarity 179, member B // family with sequence similarity 179, member B // family with sequence similarity 179, member B // famil	coding	0.0016381	0.0941	11.91	16.32	0.73	down
TIMM9	translocase of inner mitochondrial membrane 9 homolog (yeast) // translocase of inner mitochondrial membrane 9 homolog (yeast) // translocase of inner mitochondrial membrane 9 homolog (yeast) // translocase of inner mitochondrial membrane 9 homolog (ye	coding	0.0016404	0.0941	41.66	52.92	0.79	down
ZSWIM6	zinc finger, SWIM-type containing 6 // zinc finger, SWIM-type containing 6	coding	0.0016418	0.0941	152.29	200.06	0.76	down
CPS1	carbamoyl-phosphate synthase 1, mitochondrial // carbamoyl-phosphate synthase 1, mitochondrial // carbamoyl-phosphate synthase 1, mitochondrial // carbamoyl-phosphate synthase 1, mitochondrial // carbamoyl-phosphate synthase 1, mitochondrial // carba	coding	0.0016503	0.0943	41.49	52.64	0.79	down
GDAP2	ganglioside induced differentiation associated protein 2 // ganglioside induced differentiation associated protein 2 // ganglioside induced differentiation associated protein 2 // ganglioside induced differentiation associated protein 2 // ganglioside	coding	0.0016524	0.0943	41.29	56.6	0.73	down
WDR47	WD repeat domain 47 // WD repeat domain 47 // WD repeat domain 47 // WD repeat domain 47 // WD repeat domain 47 // WD repeat domain 47 // WD repeat domain 47 // WD repeat domain 47 // WD repeat domain 47 // WD repeat domain 47	coding	0.001657	0.0944	72.77	93.43	0.78	down
RFX7	regulatory factor X, 7 // regulatory factor X, 7 // regulatory factor X, 7 // regulatory factor X, 7 // regulatory factor X, 7 // regulatory factor X, 7 // regulatory factor X, 7	coding	0.0016587	0.0944	41.06	56.89	0.72	down
MIS12	MIS12, MIND kinetochore complex component, homolog (S. pombe) // MIS12, MIND kinetochore complex component, homolog (S. pombe) // MIS12, MIND kinetochore complex component, homolog (S. pombe)	coding	0.0017009	0.0961	49.27	62.94	0.78	down
GBP1	guanylate binding protein 1, interferon-inducible // guanylate binding protein 1, interferon-inducible // guanylate binding protein 1, interferon-inducible // guanylate binding protein 1, interferon-inducible // guanylate binding protein 1, interferon	coding	0.0017087	0.0964	112.33	144.64	0.78	down
OTUD6B	OTU domain containing 6B // OTU domain containing 6B // OTU domain containing 6B // OTU domain containing 6B	coding	0.0017102	0.0964	33.92	44.65	0.76	down
POLR1B	polymerase (RNA) I polypeptide B, 128kDa // polymerase (RNA) I polypeptide B, 128kDa // polymerase (RNA) I polypeptide B, 128kDa // polymerase (RNA) I polypeptide B, 128kDa // polymerase (RNA) I polypeptide B, 128kDa // polymerase (RNA) I polypeptide	coding	0.001714	0.0964	44.54	59.49	0.75	down
HIATL1	hippocampus abundant transcript-like 1 // hippocampus abundant transcript-like 1 // hippocampus abundant transcript-like 1 // hippocampus abundant transcript-like 1 // hippocampus abundant transcript-like 1	coding	0.0017183	0.0964	410.84	535.51	0.77	down
EED	embryonic ectoderm development // embryonic ectoderm development // embryonic ectoderm development // embryonic ectoderm development // embryonic ectoderm development // embryonic ectoderm development // embryonic ectoderm development // embryonic	coding	0.0017282	0.0968	15.02	20.8	0.72	down
BMP4	bone morphogenetic protein 4 // bone morphogenetic protein 4 // bone morphogenetic protein 4 // bone morphogenetic protein 4 // bone morphogenetic protein 4 // bone morphogenetic protein 4 // bone morphogenetic protein 4 // bone morphogenetic prote	coding	0.001741	0.0972	61.94	77.69	0.8	down
---	uc021zbc.1	coding	0.0017555	0.0977	7.76	11.02	0.7	down
HSD17B7	hydroxysteroid (17-beta) dehydrogenase 7 // hydroxysteroid (17-beta) dehydrogenase 7 // hydroxysteroid (17-beta) dehydrogenase 7 // hydroxysteroid (17-beta) dehydrogenase 7 // hydroxysteroid (17-beta) dehydrogenase 7 // hydroxysteroid (17-beta) dehyd	coding	0.0017557	0.0977	13.65	17.25	0.79	down
ZNF224	zinc finger protein 224 // zinc finger protein 224 // zinc finger protein 224 // zinc finger protein 224	coding	0.0017591	0.0978	14.7	19.33	0.76	down
ZCCHC10	zinc finger, CCHC domain containing 10 // zinc finger, CCHC domain containing 10 // zinc finger, CCHC domain containing 10 // zinc finger, CCHC domain containing 10 // zinc finger, CCHC domain containing 10 // zinc finger, CCHC domain containing 10	coding	0.0017638	0.0979	33.4	44.56	0.75	down
ZNF614	zinc finger protein 614 // zinc finger protein 614 // zinc finger protein 614 // zinc finger protein 614 // zinc finger protein 614 // zinc finger protein 614	coding	0.0017657	0.0979	42.89	52.83	0.81	down
KDM5B	lysine (K)-specific demethylase 5B // lysine (K)-specific demethylase 5B // lysine (K)-specific demethylase 5B // lysine (K)-specific demethylase 5B // lysine (K)-specific demethylase 5B // lysine (K)-specific demethylase 5B	coding	0.0017659	0.0979	124.19	156.06	0.8	down
NAT10	N-acetyltransferase 10 (GCN5-related) // N-acetyltransferase 10 (GCN5-related) // N-acetyltransferase 10 (GCN5-related) // N-acetyltransferase 10 (GCN5-related) // N-acetyltransferase 10 (GCN5-related) // N-acetyltransferase 10 (GCN5-related) // N-a	coding	0.0017664	0.0979	215.95	264.99	0.81	down
RBM26	RNA binding motif protein 26 // RNA binding motif protein 26 // RNA binding motif protein 26 // RNA binding motif protein 26 // RNA binding motif protein 26 // RNA binding motif protein 26 // RNA binding motif protein 26 // RNA binding motif protei	coding	0.0017682	0.0979	80.16	103.19	0.78	down
HAS2	hyaluronan synthase 2 // hyaluronan synthase 2 // hyaluronan synthase 2 // hyaluronan synthase 2 // hyaluronan synthase 2 // hyaluronan synthase 2	coding	0.0017682	0.0979	39.02	71.42	0.55	down
---	uc022ahy.1	coding	0.0017731	0.0981	125.8	153.7	0.82	down
CXCL12	chemokine (C-X-C motif) ligand 12 // chemokine (C-X-C motif) ligand 12 // chemokine (C-X-C motif) ligand 12 // chemokine (C-X-C motif) ligand 12 // chemokine (C-X-C motif) ligand 12 // chemokine (C-X-C motif) ligand 12 // chemokine (C-X-C motif) lig	coding	0.001788	0.0988	149.86	189.96	0.79	down
ZNF587	zinc finger protein 587 // zinc finger protein 587B // zinc finger protein 587 // zinc finger protein 587B // zinc finger protein 587 // zinc finger protein 587B // zinc finger protein 587 // zinc finger protein 587B // zinc finger protein 587 //	coding	0.001792	0.0989	71.38	90.92	0.79	down
AFTPH	aftiphilin // aftiphilin // aftiphilin // aftiphilin // aftiphilin // aftiphilin // aftiphilin // aftiphilin // aftiphilin // aftiphilin	coding	0.0017921	0.0989	58.36	73.33	0.8	down
STK40	serine/threonine kinase 40 // serine/threonine kinase 40 // serine/threonine kinase 40 // serine/threonine kinase 40 // serine/threonine kinase 40 // serine/threonine kinase 40 // serine/threonine kinase 40 // serine/threonine kinase 40	coding	0.0017959	0.0989	173.82	215.06	0.81	down
ITGA2	integrin, alpha 2 (CD49B, alpha 2 subunit of VLA-2 receptor) // integrin, alpha 2 (CD49B, alpha 2 subunit of VLA-2 receptor)	coding	0.0017968	0.0989	13.8	17.5	0.79	down
CNST	consortin, connexin sorting protein // consortin, connexin sorting protein // consortin, connexin sorting protein // consortin, connexin sorting protein // consortin, connexin sorting protein // consortin, connexin sorting protein // consortin, conn	coding	0.0018001	0.099	59.48	78.74	0.76	down
ZNF417	zinc finger protein 417 // zinc finger protein 417 // zinc finger protein 417 // zinc finger protein 417	coding	0.0018118	0.0994	22.82	32.88	0.69	down
LRCH3	leucine-rich repeats and calponin homology (CH) domain containing 3 // leucine-rich repeats and calponin homology (CH) domain containing 3 // leucine-rich repeats and calponin homology (CH) domain containing 3 // leucine-rich repeats and calponin homol	coding	0.0018438	0.101	103.02	131.68	0.78	down
IPMK	inositol polyphosphate multikinase // inositol polyphosphate multikinase // inositol polyphosphate multikinase	coding	0.0018495	0.101	37.97	52.75	0.72	down
ZNF248	zinc finger protein 248 // zinc finger protein 248 // zinc finger protein 248 // zinc finger protein 248 // zinc finger protein 248 // zinc finger protein 248	coding	0.0018508	0.101	11.87	14.41	0.82	down
---	uc021tpz.1	coding	0.0018605	0.101	439.96	575.69	0.76	down
KIF15	kinesin family member 15 // kinesin family member 15 // kinesin family member 15 // kinesin family member 15 // kinesin family member 15	coding	0.0018607	0.101	36.97	51.01	0.72	down
POLR3A	polymerase (RNA) III (DNA directed) polypeptide A, 155kDa // polymerase (RNA) III (DNA directed) polypeptide A, 155kDa // polymerase (RNA) III (DNA directed) polypeptide A, 155kDa // polymerase (RNA) III (DNA directed) polypeptide A, 155kDa // polymer	coding	0.0018673	0.101	121.23	152.84	0.79	down
DDX17	DEAD (Asp-Glu-Ala-Asp) box helicase 17 // DEAD (Asp-Glu-Ala-Asp) box helicase 17 // DEAD (Asp-Glu-Ala-Asp) box helicase 17 // DEAD (Asp-Glu-Ala-Asp) box helicase 17 // DEAD (Asp-Glu-Ala-Asp) box helicase 17 // DEAD (Asp-Glu-Ala-Asp) box helicase 17	coding	0.0018836	0.102	291.28	390	0.75	down
MORC2	MORC family CW-type zinc finger 2 // MORC family CW-type zinc finger 2 // MORC family CW-type zinc finger 2 // MORC family CW-type zinc finger 2 // MORC family CW-type zinc finger 2 // MORC family CW-type zinc finger 2	coding	0.0018943	0.102	103.02	132.45	0.78	down
PPP1R3D	protein phosphatase 1, regulatory subunit 3D // protein phosphatase 1, regulatory subunit 3D // protein phosphatase 1, regulatory subunit 3D // protein phosphatase 1, regulatory subunit 3D	coding	0.0018948	0.102	18.84	24.63	0.76	down
ABHD10	abhydrolase domain containing 10 // abhydrolase domain containing 10 // abhydrolase domain containing 10 // abhydrolase domain containing 10 // abhydrolase domain containing 10	coding	0.0019046	0.102	52.42	68.67	0.76	down
---	uc021oxg.1	coding	0.0019174	0.103	25.6	31.71	0.81	down
---	uc021ovr.1	coding	0.0019174	0.103	25.6	31.71	0.81	down
ZNF182	zinc finger protein 182 // zinc finger protein 182 // zinc finger protein 182 // zinc finger protein 182 // zinc finger protein 182 // zinc finger protein 182 // zinc finger protein 182 // zinc finger protein 182	coding	0.0019297	0.103	21.36	27.77	0.77	down
WDR75	WD repeat domain 75 // WD repeat domain 75 // WD repeat domain 75	coding	0.0019369	0.103	189.94	289.4	0.66	down
POLR1E	polymerase (RNA) I polypeptide E, 53kDa // polymerase (RNA) I polypeptide E, 53kDa // polymerase (RNA) I polypeptide E, 53kDa // polymerase (RNA) I polypeptide E, 53kDa // polymerase (RNA) I polypeptide E, 53kDa // polymerase (RNA) I polypeptide E, 5	coding	0.0019429	0.104	221.53	278.53	0.8	down
SLFN12	schlafen family member 12 // schlafen family member 12 // schlafen family member 12 // schlafen family member 12 // schlafen family member 12 // schlafen family member 12	coding	0.0019527	0.104	37.4	52.88	0.71	down
MYPN	myopalladin // myopalladin // myopalladin // myopalladin // myopalladin // myopalladin // myopalladin // myopalladin // myopalladin // myopalladin	coding	0.0019645	0.104	105.83	134.57	0.79	down
RPE	ribulose-5-phosphate-3-epimerase // ribulose-5-phosphate-3-epimerase // rcRPE // ribulose-5-phosphate-3-epimerase // rcRPE // ribulose-5-phosphate-3-epimerase // rcRPE // ribulose-5-phosphate-3-epimerase // rcRPE // ribulose-5-phosphate-3-epimera	coding	0.0019653	0.104	136.15	183.93	0.74	down
RPGRIP1L	RPGRIP1-like // RPGRIP1-like // RPGRIP1-like // RPGRIP1-like // RPGRIP1-like	coding	0.0019778	0.105	29.62	37.96	0.78	down
ANKRD32	ankyrin repeat domain 32 // ankyrin repeat domain 32 // ankyrin repeat domain 32 // ankyrin repeat domain 32	coding	0.0019781	0.105	13.79	20.55	0.67	down
---	uc021ymv.1	coding	0.0019786	0.105	31.23	44.44	0.7	down
FAM135A	family with sequence similarity 135, member A // family with sequence similarity 135, member A // family with sequence similarity 135, member A // family with sequence similarity 135, member A // family with sequence similarity 135, member A // famil	coding	0.0019971	0.105	8.73	10.92	0.8	down
GTPBP10	GTP-binding protein 10 (putative) // GTP-binding protein 10 (putative) // GTP-binding protein 10 (putative) // GTP-binding protein 10 (putative) // GTP-binding protein 10 (putative) // GTP-binding protein 10 (putative)	coding	0.0019976	0.105	26.42	33.13	0.8	down
CCDC18	coiled-coil domain containing 18 // coiled-coil domain containing 18 // coiled-coil domain containing 18 // coiled-coil domain containing 18 // coiled-coil domain containing 18 // coiled-coil domain containing 18 // coiled-coil domain containing 18	coding	0.0020026	0.105	17.6	24.16	0.73	down
ZNRD1	zinc ribbon domain containing 1 // zinc ribbon domain containing 1 // zinc ribbon domain containing 1 // zinc ribbon domain containing 1	coding	0.002009	0.105	28.85	35.23	0.82	down
ZNF526	zinc finger protein 526 // zinc finger protein 526 // zinc finger protein 526 // zinc finger protein 526	coding	0.0020149	0.105	70.03	91.71	0.76	down
FLVCR1	feline leukemia virus subgroup C cellular receptor 1 // feline leukemia virus subgroup C cellular receptor 1 // feline leukemia virus subgroup C cellular receptor 1 // feline leukemia virus subgroup C cellular receptor 1	coding	0.0020155	0.105	45.77	60.58	0.76	down
---	uc021tkl.1|uc021tkm.1	coding	0.0020204	0.105	950.48	1384.26	0.69	down
---	uc022bah.1	coding	0.0020206	0.105	16.38	21.03	0.78	down
NFKB1	nuclear factor of kappa light polypeptide gene enhancer in B-cells 1 // nuclear factor of kappa light polypeptide gene enhancer in B-cells 1 // nuclear factor of kappa light polypeptide gene enhancer in B-cells 1 // nuclear factor of kappa light polype	coding	0.0020293	0.105	54.85	71.14	0.77	down
LSM6	LSM6 homolog, U6 small nuclear RNA associated (S. cerevisiae) // LSM6 homolog, U6 small nuclear RNA associated (S. cerevisiae) // LSM6 homolog, U6 small nuclear RNA associated (S. cerevisiae) // LSM6 homolog, U6 small nuclear RNA associated (S. cerevis	coding	0.0020474	0.106	16.62	20.48	0.81	down
ATAD2B	ATPase family, AAA domain containing 2B // ATPase family, AAA domain containing 2B // ATPase family, AAA domain containing 2B // ATPase family, AAA domain containing 2B // ATPase family, AAA domain containing 2B // ATPase family, AAA domain containin	coding	0.002049	0.106	11.69	14.34	0.82	down
---	uc021yrf.1	coding	0.0020523	0.106	30.31	53.26	0.57	down
ATPBD4	ATP binding domain 4 // ATP binding domain 4 // ATP binding domain 4 // ATP binding domain 4 // ATP binding domain 4 // ATP binding domain 4	coding	0.0020599	0.106	25.89	31.25	0.83	down
FNTA	farnesyltransferase, CAAX box, alpha // farnesyltransferase, CAAX box, alpha // farnesyltransferase, CAAX box, alpha // farnesyltransferase, CAAX box, alpha // farnesyltransferase, CAAX box, alpha // farnesyltransferase, CAAX box, alpha	coding	0.0020661	0.106	131.19	179.71	0.73	down
TRIM27	tripartite motif containing 27 // tripartite motif containing 27 // tripartite motif containing 27	coding	0.0020762	0.106	105.95	132.39	0.8	down
---	uc021xhc.1	coding	0.0020801	0.106	165.51	238.06	0.7	down
---	uc021yjt.1	coding	0.0020801	0.106	165.51	238.06	0.7	down
---	uc021yjv.1	coding	0.0020801	0.106	165.51	238.06	0.7	down
---	uc021yke.1	coding	0.0020801	0.106	165.51	238.06	0.7	down
---	uc021yrg.1	coding	0.0020801	0.106	165.51	238.06	0.7	down
ZNF546	zinc finger protein 546 // zinc finger protein 546 // zinc finger protein 546 // zinc finger protein 546	coding	0.0021006	0.107	5.69	6.96	0.82	down
CCDC99	coiled-coil domain containing 99 // coiled-coil domain containing 99 // coiled-coil domain containing 99 // coiled-coil domain containing 99 // coiled-coil domain containing 99	coding	0.0021022	0.107	131.5	188.15	0.7	down
TTC5	tetratricopeptide repeat domain 5 // tetratricopeptide repeat domain 5 // tetratricopeptide repeat domain 5 // tetratricopeptide repeat domain 5	coding	0.0021059	0.107	46.16	56.39	0.82	down
PRPF38A	PRP38 pre-mRNA processing factor 38 (yeast) domain containing A // PRP38 pre-mRNA processing factor 38 (yeast) domain containing A // PRP38 pre-mRNA processing factor 38 (yeast) domain containing A // PRP38 pre-mRNA processing factor 38 (yeast) domain	coding	0.0021077	0.107	304.22	408.44	0.74	down
---	uc021yrz.1	coding	0.0021096	0.107	31.27	44.36	0.7	down
CDC40	cell division cycle 40 homolog (S. cerevisiae) // cell division cycle 40 homolog (S. cerevisiae) // cell division cycle 40 homolog (S. cerevisiae) // cell division cycle 40 homolog (S. cerevisiae) // cell division cycle 40 homolog (S. cerevisiae) //	coding	0.0021545	0.109	57.84	75.93	0.76	down
ZKSCAN1	zinc finger with KRAB and SCAN domains 1 // zinc finger with KRAB and SCAN domains 1 // zinc finger with KRAB and SCAN domains 1 // zinc finger with KRAB and SCAN domains 1 // zinc finger with KRAB and SCAN domains 1 // zinc finger with KRAB and SCAN	coding	0.0021631	0.109	57.36	78.68	0.73	down
ZNF146	zinc finger protein 146 // zinc finger protein 146 // zinc finger protein 146 // zinc finger protein 146 // zinc finger protein 146 // zinc finger protein 146	coding	0.0021639	0.109	111.92	147.22	0.76	down
FAM72B	family with sequence similarity 72, member B // family with sequence similarity 72, member B // family with sequence similarity 72, member B // family with sequence similarity 72, member B // family with sequence similarity 72, member B // family wit	coding	0.0021728	0.109	111.24	141.07	0.79	down
HIST2H2AB	histone cluster 2, H2ab // histone cluster 2, H2ab	coding	0.0021772	0.11	367.88	476.73	0.77	down
ASXL2	additional sex combs like 2 (Drosophila) // additional sex combs like 2 (Drosophila) // additional sex combs like 2 (Drosophila) // additional sex combs like 2 (Drosophila) // additional sex combs like 2 (Drosophila) // additional sex combs like 2 (D	coding	0.0021785	0.11	173.33	230.1	0.75	down
FAM72C	family with sequence similarity 72, member C // family with sequence similarity 72, member C	coding	0.0022007	0.11	70.1	90.81	0.77	down
---	uc021oxb.1	coding	0.0022031	0.11	125.9	165.17	0.76	down
---	uc021oxc.1	coding	0.0022031	0.11	125.9	165.17	0.76	down
ATP10D	ATPase, class V, type 10D // ATPase, class V, type 10D // ATPase, class V, type 10D // ATPase, class V, type 10D // ATPase, class V, type 10D	coding	0.0022103	0.11	70.68	93.17	0.76	down
---	uc021ymx.1	coding	0.0022113	0.11	56.56	82.15	0.69	down
---	uc021ymy.1	coding	0.0022113	0.11	56.56	82.15	0.69	down
---	uc021yrk.1	coding	0.0022113	0.11	56.56	82.15	0.69	down
EXOSC2	exosome component 2 // exosome component 2 // exosome component 2 // exosome component 2 // exosome component 2 // exosome component 2 // exosome component 2	coding	0.0022148	0.11	196.34	235.74	0.83	down
TBL1X	transducin (beta)-like 1X-linked // transducin (beta)-like 1X-linked // transducin (beta)-like 1X-linked // transducin (beta)-like 1X-linked // transducin (beta)-like 1X-linked // transducin (beta)-like 1X-linked // transducin (beta)-like 1X-linked	coding	0.002228	0.111	149.69	187.73	0.8	down
FNBP1L	formin binding protein 1-like // formin binding protein 1-like // formin binding protein 1-like // formin binding protein 1-like // formin binding protein 1-like // formin binding protein 1-like // formin binding protein 1-like // formin binding pr	coding	0.0022313	0.111	66.18	87.78	0.75	down
VKORC1L1	vitamin K epoxide reductase complex, subunit 1-like 1 // vitamin K epoxide reductase complex, subunit 1-like 1 // vitamin K epoxide reductase complex, subunit 1-like 1 // vitamin K epoxide reductase complex, subunit 1-like 1	coding	0.0022338	0.111	211.27	266.24	0.79	down
ARHGAP18	Rho GTPase activating protein 18 // Rho GTPase activating protein 18 // Rho GTPase activating protein 18 // Rho GTPase activating protein 18 // Rho GTPase activating protein 18 // Rho GTPase activating protein 18	coding	0.0022396	0.111	91.88	123.18	0.75	down
---	uc021ypp.1	coding	0.0022399	0.111	17.97	30.28	0.59	down
---	HM996419,uc021thk.1	coding	0.0022466	0.111	5.5	6.65	0.83	down
---	uc021ohd.1	coding	0.0022736	0.112	393.48	601.93	0.65	down
---	uc021ogt.1	coding	0.0022736	0.112	393.48	601.93	0.65	down
ZNF552	zinc finger protein 552 // zinc finger protein 552	coding	0.0022771	0.112	47.78	70.61	0.68	down
RBM4B	RNA binding motif protein 4B // RNA binding motif protein 4B // RNA binding motif protein 4B // RNA binding motif protein 4B // RNA binding motif protein 4B // RNA binding motif protein 4B // RNA binding motif protein 4B // RNA binding motif protei	coding	0.0022879	0.112	58.5	72.35	0.81	down
HIST1H3H	histone cluster 1, H3h // histone cluster 1, H3f // histone cluster 1, H3b // histone cluster 1, H3h // histone cluster 1, H3j // histone cluster 1, H3g // histone cluster 1, H3i // histone cluster 1, H3e // histone cluster 1, H3c // histone clus	coding	0.002289	0.112	69.27	101.19	0.68	down
ZKSCAN4	zinc finger with KRAB and SCAN domains 4 // zinc finger with KRAB and SCAN domains 4 // zinc finger with KRAB and SCAN domains 4 // zinc finger with KRAB and SCAN domains 4 // zinc finger with KRAB and SCAN domains 4 // zinc finger with KRAB and SCAN	coding	0.0023155	0.113	8.78	10.69	0.82	down
POLR3B	polymerase (RNA) III (DNA directed) polypeptide B // polymerase (RNA) III (DNA directed) polypeptide B // polymerase (RNA) III (DNA directed) polypeptide B // polymerase (RNA) III (DNA directed) polypeptide B // polymerase (RNA) III (DNA directed) pol	coding	0.0023235	0.113	99.43	138.04	0.72	down
SDAD1	SDA1 domain containing 1 // SDA1 domain containing 1 // SDA1 domain containing 1 // SDA1 domain containing 1	coding	0.0023299	0.113	119.08	157.89	0.75	down
NSL1	NSL1, MIND kinetochore complex component, homolog (S. cerevisiae) // NSL1, MIND kinetochore complex component, homolog (S. cerevisiae) // NSL1, MIND kinetochore complex component, homolog (S. cerevisiae) // NSL1, MIND kinetochore complex component, hom	coding	0.0023397	0.114	64.1	80.01	0.8	down
GIT2	G protein-coupled receptor kinase interacting ArfGAP 2 // G protein-coupled receptor kinase interacting ArfGAP 2 // G protein-coupled receptor kinase interacting ArfGAP 2 // G protein-coupled receptor kinase interacting ArfGAP 2 // G protein-coupled r	coding	0.0023439	0.114	351.22	450.03	0.78	down
RABEP1	rabaptin, RAB GTPase binding effector protein 1 // rabaptin, RAB GTPase binding effector protein 1 // rabaptin, RAB GTPase binding effector protein 1 // rabaptin, RAB GTPase binding effector protein 1 // rabaptin, RAB GTPase binding effector protein 1	coding	0.0023541	0.114	89.89	127.69	0.7	down
LNX2	ligand of numb-protein X 2 // ligand of numb-protein X 2 // ligand of numb-protein X 2	coding	0.0023683	0.114	40.01	50.06	0.8	down
FANCF	Fanconi anemia, complementation group F // Fanconi anemia, complementation group F // Fanconi anemia, complementation group F // Fanconi anemia, complementation group F // Fanconi anemia, complementation group F	coding	0.0023961	0.115	9.98	13.22	0.75	down
C11orf54	chromosome 11 open reading frame 54 // chromosome 11 open reading frame 54 // chromosome 11 open reading frame 54 // chromosome 11 open reading frame 54 // chromosome 11 open reading frame 54 // chromosome 11 open reading frame 54 // chromosome 11 o	coding	0.0023984	0.115	43.39	55.18	0.79	down
KLHDC10	kelch domain containing 10 // kelch domain containing 10 // kelch domain containing 10 // kelch domain containing 10 // kelch domain containing 10	coding	0.0024115	0.116	130.91	169.36	0.77	down
QSER1	glutamine and serine rich 1 // glutamine and serine rich 1 // glutamine and serine rich 1 // glutamine and serine rich 1 // glutamine and serine rich 1	coding	0.0024119	0.116	81.71	111.79	0.73	down
CCDC15	coiled-coil domain containing 15 // coiled-coil domain containing 15 // coiled-coil domain containing 15 // coiled-coil domain containing 15	coding	0.0024127	0.116	22.67	30.77	0.74	down
GORAB	golgin, RAB6-interacting // golgin, RAB6-interacting // golgin, RAB6-interacting // golgin, RAB6-interacting // golgin, RAB6-interacting // golgin, RAB6-interacting // golgin, RAB6-interacting // golgin, RAB6-interacting	coding	0.0024132	0.116	7.08	8.75	0.81	down
SYTL4	synaptotagmin-like 4 // synaptotagmin-like 4 // synaptotagmin-like 4 // synaptotagmin-like 4 // synaptotagmin-like 4 // synaptotagmin-like 4 // synaptotagmin-like 4 // synaptotagmin-like 4 // synaptotagmin-like 4 // synaptotagmin-like 4 // synap	coding	0.0024159	0.116	24.88	30.12	0.83	down
THAP5	THAP domain containing 5 // THAP domain containing 5 // THAP domain containing 5 // THAP domain containing 5 // THAP domain containing 5 // THAP domain containing 5 // THAP domain containing 5	coding	0.0024201	0.116	20.49	26.72	0.77	down
ARSJ	arylsulfatase family, member J // arylsulfatase family, member J // arylsulfatase family, member J // arylsulfatase family, member J // arylsulfatase family, member J // arylsulfatase family, member J // arylsulfatase family, member J	coding	0.002421	0.116	83.51	106.29	0.79	down
---	uc021ynu.1	coding	0.0024229	0.116	4.04	5.71	0.71	down
MRPL33	mitochondrial ribosomal protein L33 // mitochondrial ribosomal protein L33 // mitochondrial ribosomal protein L33 // mitochondrial ribosomal protein L33 // mitochondrial ribosomal protein L33 // mitochondrial ribosomal protein L33 // mitochondrial r	coding	0.0024344	0.116	31.4	39.78	0.79	down
---	uc022blp.1	coding	0.0024394	0.116	17.31	25.99	0.67	down
SRGAP1	SLIT-ROBO Rho GTPase activating protein 1 // SLIT-ROBO Rho GTPase activating protein 1 // SLIT-ROBO Rho GTPase activating protein 1 // SLIT-ROBO Rho GTPase activating protein 1 // SLIT-ROBO Rho GTPase activating protein 1	coding	0.0024563	0.117	84.02	116.21	0.72	down
STX7	syntaxin 7 // syntaxin 7 // syntaxin 7 // syntaxin 7 // syntaxin 7 // syntaxin 7	coding	0.0024847	0.118	57.14	69.72	0.82	down
TNFSF4	tumor necrosis factor (ligand) superfamily, member 4 // tumor necrosis factor (ligand) superfamily, member 4 // tumor necrosis factor (ligand) superfamily, member 4 // tumor necrosis factor (ligand) superfamily, member 4 // tumor necrosis factor (liga	coding	0.0024906	0.118	11.96	14.95	0.8	down
TRMT5	tRNA methyltransferase 5 homolog (S. cerevisiae) // tRNA methyltransferase 5 homolog (S. cerevisiae) // tRNA methyltransferase 5 homolog (S. cerevisiae) // tRNA methyltransferase 5 homolog (S. cerevisiae)	coding	0.0025023	0.118	99.68	122.98	0.81	down
RGS4	regulator of G-protein signaling 4 // regulator of G-protein signaling 4 // regulator of G-protein signaling 4 // regulator of G-protein signaling 4 // regulator of G-protein signaling 4 // regulator of G-protein signaling 4 // regulator of G-protei	coding	0.0025064	0.118	54.47	82.43	0.66	down
UBR1	ubiquitin protein ligase E3 component n-recognin 1 // ubiquitin protein ligase E3 component n-recognin 1 // ubiquitin protein ligase E3 component n-recognin 1 // ubiquitin protein ligase E3 component n-recognin 1 // ubiquitin protein ligase E3 compone	coding	0.0025143	0.118	97.08	125.69	0.77	down
PHTF1	putative homeodomain transcription factor 1 // putative homeodomain transcription factor 1 // putative homeodomain transcription factor 1 // putative homeodomain transcription factor 1 // putative homeodomain transcription factor 1 // putative homeod	coding	0.0025153	0.118	30.01	38.55	0.78	down
TMEM184C	transmembrane protein 184C // transmembrane protein 184C // transmembrane protein 184C // transmembrane protein 184C	coding	0.0025154	0.118	123	188.19	0.65	down
EDEM3	ER degradation enhancer, mannosidase alpha-like 3 // ER degradation enhancer, mannosidase alpha-like 3 // ER degradation enhancer, mannosidase alpha-like 3 // ER degradation enhancer, mannosidase alpha-like 3 // ER degradation enhancer, mannosidase al	coding	0.0025226	0.118	64.3	85.6	0.75	down
C20orf194	chromosome 20 open reading frame 194 // chromosome 20 open reading frame 194 // chromosome 20 open reading frame 194 // chromosome 20 open reading frame 194 // chromosome 20 open reading frame 194	coding	0.0025242	0.118	56.77	69.89	0.81	down
CCDC34	coiled-coil domain containing 34 // coiled-coil domain containing 34 // coiled-coil domain containing 34 // coiled-coil domain containing 34 // coiled-coil domain containing 34 // coiled-coil domain containing 34	coding	0.0025451	0.119	48.92	63.78	0.77	down
RAB38	RAB38, member RAS oncogene family // RAB38, member RAS oncogene family // RAB38, member RAS oncogene family	coding	0.0025478	0.119	16.93	20.75	0.82	down
BARD1	BRCA1 associated RING domain 1 // BRCA1 associated RING domain 1 // BRCA1 associated RING domain 1 // BRCA1 associated RING domain 1 // BRCA1 associated RING domain 1 // BRCA1 associated RING domain 1	coding	0.0025552	0.119	65.97	106.11	0.62	down
TMEM14A	transmembrane protein 14A // transmembrane protein 14A // transmembrane protein 14A // transmembrane protein 14A	coding	0.0025563	0.119	164.33	202.97	0.81	down
TRMT13	tRNA methyltransferase 13 homolog (S. cerevisiae) // tRNA methyltransferase 13 homolog (S. cerevisiae) // tRNA methyltransferase 13 homolog (S. cerevisiae) // tRNA methyltransferase 13 homolog (S. cerevisiae) // tRNA methyltransferase 13 homolog (S. c	coding	0.0025607	0.119	15.78	21.92	0.72	down
PPFIA1	protein tyrosine phosphatase, receptor type, f polypeptide (PTPRF), interacting protein (liprin), alpha 1 // protein tyrosine phosphatase, receptor type, f polypeptide (PTPRF), interacting protein (liprin), alpha 1 // protein tyrosine phosphatase, recep	coding	0.0025704	0.12	124.17	162.46	0.76	down
CCDC41	coiled-coil domain containing 41 // coiled-coil domain containing 41 // coiled-coil domain containing 41 // coiled-coil domain containing 41 // coiled-coil domain containing 41 // coiled-coil domain containing 41 // coiled-coil domain containing 41	coding	0.0025749	0.12	12.53	16.01	0.78	down
RBM5	RNA binding motif protein 5 // RNA binding motif protein 5 // RNA binding motif protein 5 // RNA binding motif protein 5 // RNA binding motif protein 5 // RNA binding motif protein 5 // RNA binding motif protein 5 // RNA binding motif protein 5 //	coding	0.0025816	0.12	44.49	55.71	0.8	down
---	DQ594620,uc021wbf.1	coding	0.0025962	0.12	17.39	30.6	0.57	down
RPS6KB1	ribosomal protein S6 kinase, 70kDa, polypeptide 1 // ribosomal protein S6 kinase, 70kDa, polypeptide 1 // ribosomal protein S6 kinase, 70kDa, polypeptide 1 // ribosomal protein S6 kinase, 70kDa, polypeptide 1 // ribosomal protein S6 kinase, 70kDa, pol	coding	0.0026202	0.12	58.54	74.61	0.78	down
GPR21	G protein-coupled receptor 21 // RAB GTPase activating protein 1 // RAB GTPase activating protein 1 // G protein-coupled receptor 21 // RAB GTPase activating protein 1 // RAB GTPase activating protein 1 // G protein-coupled receptor 21 // RAB GTPas	coding	0.0026233	0.12	57.95	74.43	0.78	down
HERC4	HECT and RLD domain containing E3 ubiquitin protein ligase 4 // HECT and RLD domain containing E3 ubiquitin protein ligase 4 // HECT and RLD domain containing E3 ubiquitin protein ligase 4 // HECT and RLD domain containing E3 ubiquitin protein ligase 4	coding	0.002626	0.12	65.52	92.8	0.71	down
STARD13	StAR-related lipid transfer (START) domain containing 13 // StAR-related lipid transfer (START) domain containing 13 // StAR-related lipid transfer (START) domain containing 13 // StAR-related lipid transfer (START) domain containing 13 // StAR-relate	coding	0.0026284	0.12	21.12	25.84	0.82	down
GTF2H1	general transcription factor IIH, polypeptide 1, 62kDa // general transcription factor IIH, polypeptide 1, 62kDa // general transcription factor IIH, polypeptide 1, 62kDa // general transcription factor IIH, polypeptide 1, 62kDa // general transcripti	coding	0.0026331	0.12	83.08	117.51	0.71	down
PIGM	phosphatidylinositol glycan anchor biosynthesis, class M // phosphatidylinositol glycan anchor biosynthesis, class M // phosphatidylinositol glycan anchor biosynthesis, class M // phosphatidylinositol glycan anchor biosynthesis, class M	coding	0.0026347	0.12	55.71	71.78	0.78	down
---	uc021yqf.1	coding	0.0026359	0.12	32.4	45.42	0.71	down
---	uc021ynd.1	coding	0.0026378	0.12	47.39	67.09	0.71	down
---	uc021ypx.1	coding	0.0026378	0.12	47.39	67.09	0.71	down
---	uc021ypz.1	coding	0.0026378	0.12	47.39	67.09	0.71	down
---	uc021yqa.1	coding	0.0026378	0.12	47.39	67.09	0.71	down
---	uc022ayv.1	coding	0.0026378	0.12	47.39	67.09	0.71	down
SKP2	S-phase kinase-associated protein 2, E3 ubiquitin protein ligase // S-phase kinase-associated protein 2, E3 ubiquitin protein ligase // S-phase kinase-associated protein 2, E3 ubiquitin protein ligase // S-phase kinase-associated protein 2, E3 ubiquiti	coding	0.002638	0.12	624.11	787.6	0.79	down
SH3RF2	SH3 domain containing ring finger 2 // SH3 domain containing ring finger 2 // SH3 domain containing ring finger 2 // SH3 domain containing ring finger 2 // SH3 domain containing ring finger 2 // SH3 domain containing ring finger 2	coding	0.0026614	0.121	95.07	118.58	0.8	down
ZC3HAV1L	zinc finger CCCH-type, antiviral 1-like // zinc finger CCCH-type, antiviral 1-like // zinc finger CCCH-type, antiviral 1-like // zinc finger CCCH-type, antiviral 1-like	coding	0.0026718	0.121	127.67	162.3	0.79	down
GIN1	gypsy retrotransposon integrase 1 // gypsy retrotransposon integrase 1 // gypsy retrotransposon integrase 1 // gypsy retrotransposon integrase 1 // gypsy retrotransposon integrase 1	coding	0.0026766	0.121	6.87	9.74	0.71	down
GBP3	guanylate binding protein 3 // guanylate binding protein 3 // guanylate binding protein 3 // guanylate binding protein 3 // guanylate binding protein 3	coding	0.0026807	0.121	52.59	70.21	0.75	down
DDAH1	dimethylarginine dimethylaminohydrolase 1 // dimethylarginine dimethylaminohydrolase 1 // dimethylarginine dimethylaminohydrolase 1 // dimethylarginine dimethylaminohydrolase 1 // dimethylarginine dimethylaminohydrolase 1 // dimethylarginine dimethyl	coding	0.0026849	0.121	151.67	189.85	0.8	down
FAM48A	family with sequence similarity 48, member A // family with sequence similarity 48, member A // family with sequence similarity 48, member A // family with sequence similarity 48, member A // family with sequence similarity 48, member A // family wit	coding	0.0026851	0.121	105.64	137.9	0.77	down
HELZ	helicase with zinc finger // helicase with zinc finger // helicase with zinc finger // helicase with zinc finger // helicase with zinc finger // helicase with zinc finger	coding	0.0027051	0.122	177.99	236.04	0.75	down
DNAJB4	DnaJ (Hsp40) homolog, subfamily B, member 4 // DnaJ (Hsp40) homolog, subfamily B, member 4 // DnaJ (Hsp40) homolog, subfamily B, member 4 // DnaJ (Hsp40) homolog, subfamily B, member 4	coding	0.0027223	0.122	70.4	91.99	0.77	down
CNOT6	CCR4-NOT transcription complex, subunit 6 // CCR4-NOT transcription complex, subunit 6 // CCR4-NOT transcription complex, subunit 6 // CCR4-NOT transcription complex, subunit 6 // CCR4-NOT transcription complex, subunit 6	coding	0.002728	0.122	109.07	150.65	0.72	down
HEATR1	HEAT repeat containing 1 // HEAT repeat containing 1 // HEAT repeat containing 1 // HEAT repeat containing 1 // HEAT repeat containing 1 // HEAT repeat containing 1	coding	0.0027284	0.122	170.01	239.3	0.71	down
TRPC4	transient receptor potential cation channel, subfamily C, member 4 // transient receptor potential cation channel, subfamily C, member 4 // transient receptor potential cation channel, subfamily C, member 4 // transient receptor potential cation channe	coding	0.0027355	0.122	29.09	36.82	0.79	down
MPP5	membrane protein, palmitoylated 5 (MAGUK p55 subfamily member 5) // membrane protein, palmitoylated 5 (MAGUK p55 subfamily member 5) // membrane protein, palmitoylated 5 (MAGUK p55 subfamily member 5) // membrane protein, palmitoylated 5 (MAGUK p55 sub	coding	0.0027437	0.122	118.43	154.21	0.77	down
ITSN2	intersectin 2 // intersectin 2 // intersectin 2 // intersectin 2 // intersectin 2 // intersectin 2 // intersectin 2 // intersectin 2 // intersectin 2 // intersectin 2	coding	0.0027459	0.122	27.59	36.1	0.76	down
SLC16A4	solute carrier family 16, member 4 (monocarboxylic acid transporter 5) // solute carrier family 16, member 4 (monocarboxylic acid transporter 5) // solute carrier family 16, member 4 (monocarboxylic acid transporter 5) // solute carrier family 16, memb	coding	0.0027474	0.122	17.61	21.74	0.81	down
SLC30A6	solute carrier family 30 (zinc transporter), member 6 // solute carrier family 30 (zinc transporter), member 6 // solute carrier family 30 (zinc transporter), member 6 // solute carrier family 30 (zinc transporter), member 6 // solute carrier family 3	coding	0.00275	0.122	148.69	193.87	0.77	down
METTL6	methyltransferase like 6 // methyltransferase like 6 // methyltransferase like 6 // methyltransferase like 6 // methyltransferase like 6 // methyltransferase like 6 // methyltransferase like 6	coding	0.0027537	0.122	30.75	39.01	0.79	down
---	BC005089,uc002ssh.3	coding	0.002755	0.122	123.73	156.15	0.79	down
TEFM	transcription elongation factor, mitochondrial // transcription elongation factor, mitochondrial // transcription elongation factor, mitochondrial	coding	0.0027591	0.123	11.46	15.97	0.72	down
---	X69637,uc010vfy.1	coding	0.0027745	0.123	41.39	52.71	0.79	down
---	X69637,uc010vfz.1	coding	0.0027745	0.123	41.39	52.71	0.79	down
RABL3	RAB, member of RAS oncogene family-like 3 // RAB, member of RAS oncogene family-like 3 // RAB, member of RAS oncogene family-like 3 // RAB, member of RAS oncogene family-like 3 // RAB, member of RAS oncogene family-like 3	coding	0.0027807	0.123	76.6	100.23	0.76	down
ZNF143	zinc finger protein 143 // zinc finger protein 143 // zinc finger protein 143 // zinc finger protein 143 // zinc finger protein 143 // zinc finger protein 143 // zinc finger protein 143	coding	0.0028003	0.124	54.93	69.92	0.79	down
SACM1L	SAC1 suppressor of actin mutations 1-like (yeast) // SAC1 suppressor of actin mutations 1-like (yeast) // SAC1 suppressor of actin mutations 1-like (yeast) // SAC1 suppressor of actin mutations 1-like (yeast) // SAC1 suppressor of actin mutations 1-li	coding	0.0028003	0.124	57.63	78.06	0.74	down
TIGD2	tigger transposable element derived 2 // tigger transposable element derived 2	coding	0.0028112	0.124	21.46	33.7	0.64	down
PPP2R2D	protein phosphatase 2, regulatory subunit B, delta // protein phosphatase 2, regulatory subunit B, delta // protein phosphatase 2, regulatory subunit B, delta // protein phosphatase 2, regulatory subunit B, delta // protein phosphatase 2, regulatory s	coding	0.0028434	0.124	64.71	82.29	0.79	down
ATAD5	ATPase family, AAA domain containing 5 // ATPase family, AAA domain containing 5	coding	0.0028435	0.124	35.08	51.61	0.68	down
TRIM33	tripartite motif containing 33 // tripartite motif containing 33 // tripartite motif containing 33 // tripartite motif containing 33 // tripartite motif containing 33 // tripartite motif containing 33	coding	0.0028465	0.124	137.15	179	0.77	down
TNKS2	tankyrase, TRF1-interacting ankyrin-related ADP-ribose polymerase 2 // tankyrase, TRF1-interacting ankyrin-related ADP-ribose polymerase 2	coding	0.002856	0.125	113.6	149.56	0.76	down
PGBD2	piggyBac transposable element derived 2 // piggyBac transposable element derived 2 // piggyBac transposable element derived 2 // piggyBac transposable element derived 2 // piggyBac transposable element derived 2 // piggyBac transposable element deriv	coding	0.0028787	0.125	11.58	14.69	0.79	down
---	uc021ync.1	coding	0.002881	0.125	30.34	41.48	0.73	down
MED13	mediator complex subunit 13 // mediator complex subunit 13 // mediator complex subunit 13 // mediator complex subunit 13	coding	0.0028901	0.125	164.51	233.91	0.7	down
METTL13	methyltransferase like 13 // methyltransferase like 13 // methyltransferase like 13 // methyltransferase like 13 // methyltransferase like 13 // methyltransferase like 13 // methyltransferase like 13 // methyltransferase like 13 // methyltransfera	coding	0.0029263	0.127	84.62	102.52	0.83	down
COPB2	coatomer protein complex, subunit beta 2 (beta prime) // coatomer protein complex, subunit beta 2 (beta prime) // coatomer protein complex, subunit beta 2 (beta prime) // coatomer protein complex, subunit beta 2 (beta prime) // coatomer protein comple	coding	0.0029302	0.127	323.28	414.99	0.78	down
GDPGP1	GDP-D-glucose phosphorylase 1 // GDP-D-glucose phosphorylase 1 // GDP-D-glucose phosphorylase 1	coding	0.0029444	0.127	19.79	24.86	0.8	down
ZNF510	zinc finger protein 510 // zinc finger protein 510 // zinc finger protein 510 // zinc finger protein 510 // zinc finger protein 510	coding	0.0029552	0.127	13.22	16.6	0.8	down
RAB13	RAB13, member RAS oncogene family // RAB13, member RAS oncogene family // RAB13, member RAS oncogene family // RAB13, member RAS oncogene family // RAB13, member RAS oncogene family	coding	0.0029656	0.128	283.97	340.85	0.83	down
BAG4	BCL2-associated athanogene 4 // BCL2-associated athanogene 4 // BCL2-associated athanogene 4 // BCL2-associated athanogene 4 // BCL2-associated athanogene 4 // BCL2-associated athanogene 4	coding	0.0029765	0.128	66.19	85.37	0.78	down
CLASP2	cytoplasmic linker associated protein 2 // cytoplasmic linker associated protein 2 // cytoplasmic linker associated protein 2 // cytoplasmic linker associated protein 2 // cytoplasmic linker associated protein 2 // cytoplasmic linker associated prote	coding	0.0029789	0.128	39.13	49.72	0.79	down
SOCS4	suppressor of cytokine signaling 4 // suppressor of cytokine signaling 4 // suppressor of cytokine signaling 4 // suppressor of cytokine signaling 4 // suppressor of cytokine signaling 4 // suppressor of cytokine signaling 4 // suppressor of cytokin	coding	0.0029935	0.128	50.06	68.77	0.73	down
CCDC127	coiled-coil domain containing 127 // coiled-coil domain containing 127 // coiled-coil domain containing 127	coding	0.002998	0.128	47.64	57.07	0.83	down
---	DQ589981,uc021utw.1	coding	0.0030031	0.128	4.98	7.55	0.66	down
FST	follistatin // follistatin // follistatin // follistatin // follistatin // follistatin	coding	0.0030112	0.128	153.53	197.32	0.78	down
---	AK096319,uc003hay.3	coding	0.0030438	0.129	41.78	70.95	0.59	down
PHLDB2	pleckstrin homology-like domain, family B, member 2 // pleckstrin homology-like domain, family B, member 2 // pleckstrin homology-like domain, family B, member 2 // pleckstrin homology-like domain, family B, member 2 // pleckstrin homology-like domain	coding	0.003046	0.129	72.75	90.1	0.81	down
GFM2	G elongation factor, mitochondrial 2 // G elongation factor, mitochondrial 2 // G elongation factor, mitochondrial 2 // G elongation factor, mitochondrial 2 // G elongation factor, mitochondrial 2 // G elongation factor, mitochondrial 2 // G elongat	coding	0.0030755	0.13	86.05	108.49	0.79	down
G2E3	G2/M-phase specific E3 ubiquitin protein ligase // G2/M-phase specific E3 ubiquitin protein ligase // G2/M-phase specific E3 ubiquitin protein ligase // G2/M-phase specific E3 ubiquitin protein ligase // G2/M-phase specific E3 ubiquitin protein ligase	coding	0.0030803	0.13	36.69	54.01	0.68	down
SIRT1	sirtuin 1 // sirtuin 1 // sirtuin 1 // sirtuin 1 // sirtuin 1 // sirtuin 1 // sirtuin 1 // sirtuin 1	coding	0.0030977	0.131	91.93	125.59	0.73	down
SCN9A	sodium channel, voltage-gated, type IX, alpha subunit // sodium channel, voltage-gated, type IX, alpha subunit // sodium channel, voltage-gated, type IX, alpha subunit // sodium channel, voltage-gated, type IX, alpha subunit // sodium channel, voltage	coding	0.0031007	0.131	14.29	19.42	0.74	down
WDFY2	WD repeat and FYVE domain containing 2 // WD repeat and FYVE domain containing 2 // WD repeat and FYVE domain containing 2 // WD repeat and FYVE domain containing 2	coding	0.0031015	0.131	36.42	44.48	0.82	down
UBXN2B	UBX domain protein 2B // UBX domain protein 2B // UBX domain protein 2B // UBX domain protein 2B	coding	0.003107	0.131	17.8	22.01	0.81	down
SCYL3	SCY1-like 3 (S. cerevisiae) // SCY1-like 3 (S. cerevisiae) // SCY1-like 3 (S. cerevisiae) // SCY1-like 3 (S. cerevisiae) // SCY1-like 3 (S. cerevisiae) // SCY1-like 3 (S. cerevisiae) // SCY1-like 3 (S. cerevisiae)	coding	0.0031172	0.131	11.34	13.91	0.82	down
---	DQ598345,uc010vck.1	coding	0.0031216	0.131	12.58	24.1	0.52	down
ARFGEF2	ADP-ribosylation factor guanine nucleotide-exchange factor 2 (brefeldin A-inhibited) // ADP-ribosylation factor guanine nucleotide-exchange factor 2 (brefeldin A-inhibited) // ADP-ribosylation factor guanine nucleotide-exchange factor 2 (brefeldin A-inh	coding	0.0031245	0.131	194.07	256.73	0.76	down
CEP89	centrosomal protein 89kDa // centrosomal protein 89kDa // centrosomal protein 89kDa	coding	0.0031628	0.132	83.32	103.58	0.8	down
C9orf64	chromosome 9 open reading frame 64 // chromosome 9 open reading frame 64 // chromosome 9 open reading frame 64 // chromosome 9 open reading frame 64 // chromosome 9 open reading frame 64	coding	0.003185	0.133	84.31	105.88	0.8	down
ABCB10	ATP-binding cassette, sub-family B (MDR/TAP), member 10 // ATP-binding cassette, sub-family B (MDR/TAP), member 10 // ATP-binding cassette, sub-family B (MDR/TAP), member 10 // ATP-binding cassette, sub-family B (MDR/TAP), member 10	coding	0.0031864	0.133	43.67	54.62	0.8	down
LINS	lines homolog (Drosophila) // lines homolog (Drosophila) // lines homolog (Drosophila) // lines homolog (Drosophila)	coding	0.0031954	0.133	8.97	10.91	0.82	down
WDHD1	WD repeat and HMG-box DNA binding protein 1 // WD repeat and HMG-box DNA binding protein 1 // WD repeat and HMG-box DNA binding protein 1 // WD repeat and HMG-box DNA binding protein 1 // WD repeat and HMG-box DNA binding protein 1 // WD repeat and H	coding	0.0031972	0.133	104.01	143.48	0.72	down
---	uc021pib.1	coding	0.0032134	0.134	55.59	72.84	0.76	down
---	DQ586966,uc021vml.1	coding	0.0032162	0.134	3.32	4.17	0.8	down
FAM18B1	family with sequence similarity 18, member B1 // family with sequence similarity 18, member B1 // family with sequence similarity 18, member B1 // family with sequence similarity 18, member B1	coding	0.0032333	0.134	100.7	131.65	0.76	down
FAM126A	family with sequence similarity 126, member A // family with sequence similarity 126, member A // family with sequence similarity 126, member A // family with sequence similarity 126, member A // family with sequence similarity 126, member A // famil	coding	0.0032789	0.135	155.27	208.46	0.74	down
AURKA	aurora kinase A // aurora kinase A // aurora kinase A // aurora kinase A // aurora kinase A // aurora kinase A // aurora kinase A // aurora kinase A // aurora kinase A // aurora kinase A // aurora kinase A // aurora kinase A // aurora kinase A	coding	0.0032939	0.136	629.05	808	0.78	down
HELQ	helicase, POLQ-like // helicase, POLQ-like // helicase, POLQ-like // helicase, POLQ-like	coding	0.0032976	0.136	9.36	12.11	0.77	down
ANGEL2	angel homolog 2 (Drosophila) // angel homolog 2 (Drosophila) // angel homolog 2 (Drosophila) // angel homolog 2 (Drosophila) // angel homolog 2 (Drosophila) // angel homolog 2 (Drosophila) // angel homolog 2 (Drosophila) // angel homolog 2 (Drosoph	coding	0.0033157	0.136	20.8	26.73	0.78	down
MPDZ	multiple PDZ domain protein // multiple PDZ domain protein // multiple PDZ domain protein // multiple PDZ domain protein // multiple PDZ domain protein // multiple PDZ domain protein // multiple PDZ domain protein // multiple PDZ domain protein //	coding	0.0033224	0.136	40.48	51.39	0.79	down
TOP1	topoisomerase (DNA) I // topoisomerase (DNA) I // topoisomerase (DNA) I	coding	0.0033253	0.137	506.33	669.31	0.76	down
TEC	tec protein tyrosine kinase // tec protein tyrosine kinase // tec protein tyrosine kinase // tec protein tyrosine kinase	coding	0.0033294	0.137	13.99	17.08	0.82	down
FASTKD3	FAST kinase domains 3 // FAST kinase domains 3 // FAST kinase domains 3 // FAST kinase domains 3 // FAST kinase domains 3	coding	0.0033344	0.137	17.93	22.5	0.8	down
AZIN1	antizyme inhibitor 1 // antizyme inhibitor 1 // antizyme inhibitor 1 // antizyme inhibitor 1 // antizyme inhibitor 1 // antizyme inhibitor 1 // antizyme inhibitor 1	coding	0.0033431	0.137	206.33	273.73	0.75	down
ZBTB41	zinc finger and BTB domain containing 41 // zinc finger and BTB domain containing 41 // zinc finger and BTB domain containing 41 // zinc finger and BTB domain containing 41 // zinc finger and BTB domain containing 41	coding	0.0033658	0.137	12.45	16.54	0.75	down
MTAP	methylthioadenosine phosphorylase // methylthioadenosine phosphorylase // methylthioadenosine phosphorylase // methylthioadenosine phosphorylase // methylthioadenosine phosphorylase // methylthioadenosine phosphorylase	coding	0.0033669	0.137	76.4	102.26	0.75	down
HAUS8	HAUS augmin-like complex, subunit 8 // HAUS augmin-like complex, subunit 8 // HAUS augmin-like complex, subunit 8 // HAUS augmin-like complex, subunit 8 // HAUS augmin-like complex, subunit 8	coding	0.0033745	0.137	125.05	152.59	0.82	down
MKKS	McKusick-Kaufman syndrome // McKusick-Kaufman syndrome // McKusick-Kaufman syndrome // McKusick-Kaufman syndrome // McKusick-Kaufman syndrome	coding	0.0033853	0.138	63.43	77.93	0.81	down
CAPRIN2	caprin family member 2 // caprin family member 2 // caprin family member 2 // caprin family member 2 // caprin family member 2 // caprin family member 2 // caprin family member 2 // caprin family member 2 // caprin family member 2 // caprin famil	coding	0.0033974	0.138	49.27	65.29	0.75	down
PHLPP2	PH domain and leucine rich repeat protein phosphatase 2 // PH domain and leucine rich repeat protein phosphatase 2 // PH domain and leucine rich repeat protein phosphatase 2 // PH domain and leucine rich repeat protein phosphatase 2 // PH domain and l	coding	0.0034252	0.138	100.32	128.61	0.78	down
MIS18A	MIS18 kinetochore protein homolog A (S. pombe) // MIS18 kinetochore protein homolog A (S. pombe) // MIS18 kinetochore protein homolog A (S. pombe) // MIS18 kinetochore protein homolog A (S. pombe)	coding	0.0034296	0.138	62.07	86.53	0.72	down
ZMYND8	zinc finger, MYND-type containing 8 // zinc finger, MYND-type containing 8 // zinc finger, MYND-type containing 8 // zinc finger, MYND-type containing 8 // zinc finger, MYND-type containing 8 // zinc finger, MYND-type containing 8 // zinc finger, MY	coding	0.0034679	0.14	85.93	107.98	0.8	down
HEATR3	HEAT repeat containing 3 // HEAT repeat containing 3 // HEAT repeat containing 3 // HEAT repeat containing 3 // HEAT repeat containing 3	coding	0.0034706	0.14	79.5	97.76	0.81	down
---	uc021oxt.1	coding	0.0034717	0.14	26.95	34.17	0.79	down
---	uc021ytk.1	coding	0.00351	0.141	59.97	86.08	0.7	down
---	uc021ytm.1	coding	0.00351	0.141	59.97	86.08	0.7	down
FERMT2	fermitin family member 2 // fermitin family member 2 // fermitin family member 2 // fermitin family member 2 // fermitin family member 2 // fermitin family member 2 // fermitin family member 2 // fermitin family member 2 // fermitin family member	coding	0.0035111	0.141	433.17	539.24	0.8	down
ZNF175	zinc finger protein 175 // zinc finger protein 175 // zinc finger protein 175 // zinc finger protein 175 // zinc finger protein 175	coding	0.0035189	0.141	44.31	59.99	0.74	down
SCN8A	sodium channel, voltage gated, type VIII, alpha subunit // sodium channel, voltage gated, type VIII, alpha subunit // sodium channel, voltage gated, type VIII, alpha subunit // sodium channel, voltage gated, type VIII, alpha subunit // sodium channel,	coding	0.0035571	0.142	21.3	26.09	0.82	down
GOLGA5	golgin A5 // golgin A5 // golgin A5 // golgin A5 // golgin A5	coding	0.0035637	0.142	96.46	124.34	0.78	down
---	cdna:novel chromosome:GRCh37:19:53418450:53421126:-1 gene:ENSG00000213793 gene_biotype:protein_coding transcript_biotype:protein_coding	coding	0.003572	0.142	239.32	304.41	0.79	down
SMURF2	SMAD specific E3 ubiquitin protein ligase 2 // SMAD specific E3 ubiquitin protein ligase 2 // SMAD specific E3 ubiquitin protein ligase 2 // SMAD specific E3 ubiquitin protein ligase 2	coding	0.0035735	0.142	669.29	892.62	0.75	down
CEP120	centrosomal protein 120kDa // centrosomal protein 120kDa // centrosomal protein 120kDa // centrosomal protein 120kDa // centrosomal protein 120kDa // centrosomal protein 120kDa // centrosomal protein 120kDa	coding	0.0035818	0.142	30.28	38.97	0.78	down
PWWP2A	PWWP domain containing 2A // PWWP domain containing 2A // PWWP domain containing 2A // PWWP domain containing 2A // PWWP domain containing 2A // PWWP domain containing 2A	coding	0.0035861	0.142	27.6	33.72	0.82	down
ARHGEF26	Rho guanine nucleotide exchange factor (GEF) 26 // Rho guanine nucleotide exchange factor (GEF) 26 // Rho guanine nucleotide exchange factor (GEF) 26 // Rho guanine nucleotide exchange factor (GEF) 26 // Rho guanine nucleotide exchange factor (GEF) 26	coding	0.003587	0.142	35.56	46.88	0.76	down
ME1	malic enzyme 1, NADP(+)-dependent, cytosolic // malic enzyme 1, NADP(+)-dependent, cytosolic // malic enzyme 1, NADP(+)-dependent, cytosolic // malic enzyme 1, NADP(+)-dependent, cytosolic // malic enzyme 1, NADP(+)-dependent, cytosolic // malic enzy	coding	0.0035884	0.142	127.6	173.97	0.73	down
HCCS	holocytochrome c synthase // holocytochrome c synthase // holocytochrome c synthase // holocytochrome c synthase // holocytochrome c synthase // holocytochrome c synthase // holocytochrome c synthase // holocytochrome c synthase	coding	0.0035976	0.142	316.74	383.8	0.83	down
C5orf43	chromosome 5 open reading frame 43 // chromosome 5 open reading frame 43 // chromosome 5 open reading frame 43 // chromosome 5 open reading frame 43	coding	0.0036041	0.142	192.53	237.47	0.81	down
DDX42	DEAD (Asp-Glu-Ala-Asp) box polypeptide 42 // DEAD (Asp-Glu-Ala-Asp) box polypeptide 42 // DEAD (Asp-Glu-Ala-Asp) box polypeptide 42 // DEAD (Asp-Glu-Ala-Asp) box polypeptide 42 // DEAD (Asp-Glu-Ala-Asp) box polypeptide 42 // DEAD (Asp-Glu-Ala-Asp) bo	coding	0.0036047	0.142	300.65	393.31	0.76	down
PIP4K2A	phosphatidylinositol-5-phosphate 4-kinase, type II, alpha // phosphatidylinositol-5-phosphate 4-kinase, type II, alpha // phosphatidylinositol-5-phosphate 4-kinase, type II, alpha // phosphatidylinositol-5-phosphate 4-kinase, type II, alpha // phospha	coding	0.0036116	0.143	58.83	72.3	0.81	down
ATP2B1	ATPase, Ca++ transporting, plasma membrane 1 // ATPase, Ca++ transporting, plasma membrane 1 // ATPase, Ca++ transporting, plasma membrane 1 // ATPase, Ca++ transporting, plasma membrane 1 // ATPase, Ca++ transporting, plasma membrane 1 // ATPase, Ca	coding	0.0036513	0.144	154.72	231.95	0.67	down
SLC35B3	solute carrier family 35, member B3 // solute carrier family 35, member B3 // solute carrier family 35, member B3 // solute carrier family 35, member B3 // solute carrier family 35, member B3 // solute carrier family 35, member B3 // solute carrier	coding	0.003652	0.144	33.23	42.28	0.79	down
CLMP	CXADR-like membrane protein // CXADR-like membrane protein // CXADR-like membrane protein // CXADR-like membrane protein	coding	0.0036571	0.144	72.94	92.27	0.79	down
ARFGEF1	ADP-ribosylation factor guanine nucleotide-exchange factor 1 (brefeldin A-inhibited) // ADP-ribosylation factor guanine nucleotide-exchange factor 1 (brefeldin A-inhibited) // ADP-ribosylation factor guanine nucleotide-exchange factor 1 (brefeldin A-inh	coding	0.0036626	0.144	57.64	78.07	0.74	down
TAOK1	TAO kinase 1 // TAO kinase 1 // TAO kinase 1 // TAO kinase 1 // TAO kinase 1 // TAO kinase 1	coding	0.0036632	0.144	138.98	210.34	0.66	down
KIAA1524	KIAA1524 // KIAA1524 // KIAA1524 // KIAA1524 // KIAA1524	coding	0.0036672	0.144	120.9	171.76	0.7	down
CEP95	centrosomal protein 95kDa // centrosomal protein 95kDa // centrosomal protein 95kDa // centrosomal protein 95kDa // centrosomal protein 95kDa	coding	0.0036767	0.144	48.1	61.55	0.78	down
FAM72A	family with sequence similarity 72, member A // family with sequence similarity 72, member A // family with sequence similarity 72, member A // family with sequence similarity 72, member A // family with sequence similarity 72, member A // family wit	coding	0.0036855	0.144	115.38	141.36	0.82	down
---	cdna:known chromosome:GRCh37:X:108975929:108978188:1 gene:ENSG00000232769 gene_biotype:protein_coding transcript_biotype:protein_coding	coding	0.0036866	0.144	34.87	43.84	0.8	down
DTWD2	DTW domain containing 2 // DTW domain containing 2 // DTW domain containing 2 // DTW domain containing 2 // DTW domain containing 2	coding	0.0037307	0.145	49.52	61.88	0.8	down
---	cdna:putative chromosome:GRCh37:11:118866905:118868714:-1 gene:ENSG00000255121 gene_biotype:protein_coding transcript_biotype:protein_coding	coding	0.0037345	0.145	27.01	37.72	0.72	down
ZNRD1	zinc ribbon domain containing 1 // zinc ribbon domain containing 1 // zinc ribbon domain containing 1 // zinc ribbon domain containing 1	coding	0.0037389	0.145	28.53	34.63	0.82	down
DENND4A	DENN/MADD domain containing 4A // DENN/MADD domain containing 4A // DENN/MADD domain containing 4A // DENN/MADD domain containing 4A // DENN/MADD domain containing 4A // DENN/MADD domain containing 4A	coding	0.0037467	0.145	32.01	42.4	0.75	down
NFKBIE	nuclear factor of kappa light polypeptide gene enhancer in B-cells inhibitor, epsilon // nuclear factor of kappa light polypeptide gene enhancer in B-cells inhibitor, epsilon // nuclear factor of kappa light polypeptide gene enhancer in B-cells inhibito	coding	0.0037749	0.146	60.66	74.46	0.81	down
MEIS2	Meis homeobox 2 // Meis homeobox 2 // Meis homeobox 2 // Meis homeobox 2 // Meis homeobox 2 // Meis homeobox 2 // Meis homeobox 2 // Meis homeobox 2 // Meis homeobox 2 // Meis homeobox 2 // Meis homeobox 2 // Meis homeobox 2 // Meis homeobox 2	coding	0.0037938	0.147	60.32	72.36	0.83	down
CRLF3	cytokine receptor-like factor 3 // cytokine receptor-like factor 3 // cytokine receptor-like factor 3 // cytokine receptor-like factor 3	coding	0.0038194	0.147	66.62	89.43	0.74	down
ZNF654	zinc finger protein 654 // zinc finger protein 654	coding	0.0038258	0.147	27.75	34.66	0.8	down
CDC27	cell division cycle 27 homolog (S. cerevisiae) // cell division cycle 27 homolog (S. cerevisiae) // cell division cycle 27 homolog (S. cerevisiae) // cell division cycle 27 homolog (S. cerevisiae) // cell division cycle 27 homolog (S. cerevisiae) //	coding	0.0038303	0.147	284.23	381.05	0.75	down
USP32	ubiquitin specific peptidase 32 // ubiquitin specific peptidase 32 // ubiquitin specific peptidase 32	coding	0.003832	0.147	144.95	188.19	0.77	down
PTPRJ	protein tyrosine phosphatase, receptor type, J // protein tyrosine phosphatase, receptor type, J // uncharacterized LOC100287223 // protein tyrosine phosphatase, receptor type, J // uncharacterized LOC100287223 // protein tyrosine phosphatase, recept	coding	0.0038475	0.148	111.61	140.17	0.8	down
---	uc021qjs.1	coding	0.003853	0.148	70.33	98.64	0.71	down
SRBD1	S1 RNA binding domain 1 // S1 RNA binding domain 1 // S1 RNA binding domain 1 // S1 RNA binding domain 1 // S1 RNA binding domain 1	coding	0.0038622	0.148	38.08	48.98	0.78	down
ZNRD1	zinc ribbon domain containing 1 // zinc ribbon domain containing 1 // zinc ribbon domain containing 1 // zinc ribbon domain containing 1	coding	0.0038789	0.149	30.45	36.71	0.83	down
ZNRD1	zinc ribbon domain containing 1 // zinc ribbon domain containing 1 // zinc ribbon domain containing 1 // zinc ribbon domain containing 1	coding	0.0038789	0.149	30.45	36.71	0.83	down
NUP153	nucleoporin 153kDa // nucleoporin 153kDa // nucleoporin 153kDa // nucleoporin 153kDa // nucleoporin 153kDa	coding	0.003897	0.149	487.38	651.17	0.75	down
NFYB	nuclear transcription factor Y, beta // nuclear transcription factor Y, beta // nuclear transcription factor Y, beta // nuclear transcription factor Y, beta // nuclear transcription factor Y, beta // nuclear transcription factor Y, beta	coding	0.0038999	0.149	77.4	98.89	0.78	down
PHF20L1	PHD finger protein 20-like 1 // PHD finger protein 20-like 1 // PHD finger protein 20-like 1 // PHD finger protein 20-like 1 // PHD finger protein 20-like 1 // PHD finger protein 20-like 1 // PHD finger protein 20-like 1 // PHD finger protein 20-li	coding	0.003906	0.149	15.42	19.7	0.78	down
ATG2B	autophagy related 2B // autophagy related 2B // autophagy related 2B	coding	0.0039161	0.149	42.78	55.91	0.77	down
FANCL	Fanconi anemia, complementation group L // Fanconi anemia, complementation group L // Fanconi anemia, complementation group L // Fanconi anemia, complementation group L // Fanconi anemia, complementation group L // Fanconi anemia, complementation gro	coding	0.0039263	0.149	34.58	47.6	0.73	down
SMARCA1	SWI/SNF related, matrix associated, actin dependent regulator of chromatin, subfamily a, member 1 // SWI/SNF related, matrix associated, actin dependent regulator of chromatin, subfamily a, member 1 // SWI/SNF related, matrix associated, actin dependent	coding	0.0039288	0.149	384.36	497.03	0.77	down
MGAT2	mannosyl (alpha-1,6-)-glycoprotein beta-1,2-N-acetylglucosaminyltransferase // mannosyl (alpha-1,6-)-glycoprotein beta-1,2-N-acetylglucosaminyltransferase // mannosyl (alpha-1,6-)-glycoprotein beta-1,2-N-acetylglucosaminyltransferase // mannosyl (alpha	coding	0.0039324	0.149	108.44	137.47	0.79	down
TGS1	trimethylguanosine synthase 1 // trimethylguanosine synthase 1	coding	0.0039337	0.149	108.25	137.6	0.79	down
SSFA2	sperm specific antigen 2 // sperm specific antigen 2 // sperm specific antigen 2 // sperm specific antigen 2 // sperm specific antigen 2 // sperm specific antigen 2 // sperm specific antigen 2 // sperm specific antigen 2 // sperm specific antigen	coding	0.0039378	0.15	76.96	95.91	0.8	down
BMP2K	BMP2 inducible kinase // BMP2 inducible kinase // BMP2 inducible kinase // BMP2 inducible kinase // BMP2 inducible kinase // BMP2 inducible kinase	coding	0.0039419	0.15	69.4	90.55	0.77	down
GBA2	glucosidase, beta (bile acid) 2 // glucosidase, beta (bile acid) 2 // glucosidase, beta (bile acid) 2 // glucosidase, beta (bile acid) 2 // glucosidase, beta (bile acid) 2 // glucosidase, beta (bile acid) 2 // glucosidase, beta (bile acid) 2	coding	0.0039578	0.15	43.49	53.5	0.81	down
CLIP4	CAP-GLY domain containing linker protein family, member 4 // CAP-GLY domain containing linker protein family, member 4 // CAP-GLY domain containing linker protein family, member 4 // CAP-GLY domain containing linker protein family, member 4 // CAP-GLY	coding	0.0039743	0.15	20.35	25.68	0.79	down
SNX25	sorting nexin 25 // sorting nexin 25 // sorting nexin 25 // sorting nexin 25 // sorting nexin 25 // sorting nexin 25	coding	0.0039965	0.151	33.55	41.54	0.81	down
PRDM10	PR domain containing 10 // PR domain containing 10 // PR domain containing 10 // PR domain containing 10 // PR domain containing 10 // PR domain containing 10 // PR domain containing 10 // PR domain containing 10 // PR domain containing 10 // PR	coding	0.004003	0.151	35.3	43.1	0.82	down
USO1	USO1 vesicle docking protein homolog (yeast) // USO1 vesicle docking protein homolog (yeast) // USO1 vesicle docking protein homolog (yeast) // USO1 vesicle docking protein homolog (yeast) // USO1 vesicle docking protein homolog (yeast) // USO1 vesic	coding	0.0040033	0.151	212.7	262.08	0.81	down
---	AX746967,uc002pda.1	coding	0.0040087	0.151	26.77	39.34	0.68	down
---	DQ574660,uc021pkb.1	coding	0.0040157	0.151	35.85	47.28	0.76	down
---	DQ574672,uc003tnk.1	coding	0.0040157	0.151	35.85	47.28	0.76	down
---	DQ574660,uc003tsu.1	coding	0.0040157	0.151	35.85	47.28	0.76	down
---	DQ574659,uc003tpw.1	coding	0.0040157	0.151	35.85	47.28	0.76	down
---	DQ574659,uc003tqv.1	coding	0.0040157	0.151	35.85	47.28	0.76	down
---	DQ574659,uc003tse.1	coding	0.0040157	0.151	35.85	47.28	0.76	down
---	DQ574659,uc011kdg.1	coding	0.0040157	0.151	35.85	47.28	0.76	down
SENP1	SUMO1/sentrin specific peptidase 1 // SUMO1/sentrin specific peptidase 1 // SUMO1/sentrin specific peptidase 1 // SUMO1/sentrin specific peptidase 1 // SUMO1/sentrin specific peptidase 1 // SUMO1/sentrin specific peptidase 1 // SUMO1/sentrin specifi	coding	0.0040365	0.151	308.29	380.66	0.81	down
KLHL9	kelch-like 9 (Drosophila) // kelch-like 9 (Drosophila) // kelch-like 9 (Drosophila) // kelch-like 9 (Drosophila) // kelch-like 9 (Drosophila) // kelch-like 9 (Drosophila)	coding	0.0040383	0.151	36.72	46.61	0.79	down
LXN	latexin // latexin // latexin // latexin	coding	0.0040527	0.151	5.78	7.25	0.8	down
---	uc021ovy.1	coding	0.0040587	0.151	113.1	149.22	0.76	down
CAPN7	calpain 7 // calpain 7 // calpain 7	coding	0.0040682	0.152	45.25	57.22	0.79	down
TERF1	telomeric repeat binding factor (NIMA-interacting) 1 // telomeric repeat binding factor (NIMA-interacting) 1 // telomeric repeat binding factor (NIMA-interacting) 1 // telomeric repeat binding factor (NIMA-interacting) 1 // telomeric repeat binding fa	coding	0.0040721	0.152	56.85	68.24	0.83	down
SFT2D1	SFT2 domain containing 1 // SFT2 domain containing 1 // SFT2 domain containing 1 // SFT2 domain containing 1	coding	0.0040903	0.152	54.11	66.95	0.81	down
---	uc021pdl.1	coding	0.0040994	0.152	14.83	18.74	0.79	down
---	uc021ysk.1	coding	0.004101	0.152	81.26	104.31	0.78	down
EFR3A	EFR3 homolog A (S. cerevisiae) // EFR3 homolog A (S. cerevisiae) // EFR3 homolog A (S. cerevisiae) // EFR3 homolog A (S. cerevisiae) // EFR3 homolog A (S. cerevisiae) // EFR3 homolog A (S. cerevisiae) // EFR3 homolog A (S. cerevisiae) // EFR3 homol	coding	0.0041326	0.153	66.22	94.71	0.7	down
DBF4	DBF4 homolog (S. cerevisiae) // DBF4 homolog (S. cerevisiae) // DBF4 homolog (S. cerevisiae) // DBF4 homolog (S. cerevisiae)	coding	0.0041512	0.153	86.2	113.27	0.76	down
ZNF37A	zinc finger protein 37A // zinc finger protein 37A // zinc finger protein 37A // zinc finger protein 37A // zinc finger protein 37A // zinc finger protein 37A // zinc finger protein 37A	coding	0.0041651	0.153	24.26	29.83	0.81	down
---	DQ598339,uc003zpz.1	coding	0.0041714	0.153	3.75	6.37	0.59	down
CROT	carnitine O-octanoyltransferase // carnitine O-octanoyltransferase // carnitine O-octanoyltransferase // carnitine O-octanoyltransferase // carnitine O-octanoyltransferase // carnitine O-octanoyltransferase // carnitine O-octanoyltransferase // car	coding	0.0041895	0.154	16.93	20.34	0.83	down
PPAT	phosphoribosyl pyrophosphate amidotransferase // phosphoribosyl pyrophosphate amidotransferase // phosphoribosyl pyrophosphate amidotransferase // phosphoribosyl pyrophosphate amidotransferase	coding	0.0041919	0.154	67.94	89.46	0.76	down
RAD54B	RAD54 homolog B (S. cerevisiae) // RAD54 homolog B (S. cerevisiae) // fibrinogen silencer binding protein // RAD54 homolog B (S. cerevisiae) // fibrinogen silencer binding protein // RAD54 homolog B (S. cerevisiae) // fibrinogen silencer binding pro	coding	0.0041929	0.154	18.37	22.62	0.81	down
NBEAL1	neurobeachin-like 1 // 60S ribosomal protein L12-like // neurobeachin-like 1 // 60S ribosomal protein L12-like // neurobeachin-like 1 // 60S ribosomal protein L12-like // neurobeachin-like 1	coding	0.0042007	0.154	11.83	15.7	0.75	down
ACTR8	ARP8 actin-related protein 8 homolog (yeast) // ARP8 actin-related protein 8 homolog (yeast) // ARP8 actin-related protein 8 homolog (yeast) // ARP8 actin-related protein 8 homolog (yeast) // ARP8 actin-related protein 8 homolog (yeast) // ARP8 actin	coding	0.0042057	0.154	67.18	85	0.79	down
MUT	methylmalonyl CoA mutase // methylmalonyl CoA mutase // methylmalonyl CoA mutase // methylmalonyl CoA mutase	coding	0.0042253	0.154	62.05	77.31	0.8	down
BRAF	v-raf murine sarcoma viral oncogene homolog B1 // v-raf murine sarcoma viral oncogene homolog B1 // v-raf murine sarcoma viral oncogene homolog B1 // v-raf murine sarcoma viral oncogene homolog B1	coding	0.004227	0.154	76.5	92.56	0.83	down
HSPH1	heat shock 105kDa/110kDa protein 1 // heat shock 105kDa/110kDa protein 1 // heat shock 105kDa/110kDa protein 1 // heat shock 105kDa/110kDa protein 1 // heat shock 105kDa/110kDa protein 1 // heat shock 105kDa/110kDa protein 1 // heat shock 105kDa/110	coding	0.0042353	0.154	454.11	604.3	0.75	down
ZNRD1	zinc ribbon domain containing 1 // zinc ribbon domain containing 1 // zinc ribbon domain containing 1 // zinc ribbon domain containing 1	coding	0.0042619	0.155	28.55	34.55	0.83	down
DNA2	DNA replication helicase 2 homolog (yeast) // DNA replication helicase 2 homolog (yeast) // DNA replication helicase 2 homolog (yeast) // DNA replication helicase 2 homolog (yeast) // DNA replication helicase 2 homolog (yeast) // DNA replication heli	coding	0.0042765	0.155	39.52	50.07	0.79	down
PRR14L	proline rich 14-like // proline rich 14-like // proline rich 14-like // proline rich 14-like // proline rich 14-like // proline rich 14-like	coding	0.0042784	0.155	77.07	101.3	0.76	down
PLA2G12A	phospholipase A2, group XIIA // phospholipase A2, group XIIA // phospholipase A2, group XIIA // phospholipase A2, group XIIA // phospholipase A2, group XIIA	coding	0.0042861	0.156	42.01	50.74	0.83	down
ERI2	ERI1 exoribonuclease family member 2 // ERI1 exoribonuclease family member 2 // ERI1 exoribonuclease family member 2 // ERI1 exoribonuclease family member 2 // ERI1 exoribonuclease family member 2	coding	0.0043176	0.156	41.32	53.73	0.77	down
---	AK307870,AK309255,uc010azb.1,uc010aza.1	coding	0.004332	0.157	99.05	129.94	0.76	down
TNFAIP3	tumor necrosis factor, alpha-induced protein 3 // tumor necrosis factor, alpha-induced protein 3 // tumor necrosis factor, alpha-induced protein 3 // tumor necrosis factor, alpha-induced protein 3 // tumor necrosis factor, alpha-induced protein 3 //	coding	0.0043462	0.157	61.41	78.92	0.78	down
SLC4A7	solute carrier family 4, sodium bicarbonate cotransporter, member 7 // solute carrier family 4, sodium bicarbonate cotransporter, member 7 // solute carrier family 4, sodium bicarbonate cotransporter, member 7 // solute carrier family 4, sodium bicarbo	coding	0.0043654	0.157	53.02	72.76	0.73	down
ZCCHC17	zinc finger, CCHC domain containing 17 // zinc finger, CCHC domain containing 17 // zinc finger, CCHC domain containing 17 // zinc finger, CCHC domain containing 17 // zinc finger, CCHC domain containing 17 // zinc finger, CCHC domain containing 17	coding	0.004384	0.158	212.61	267.26	0.8	down
---	AK308561,uc010mng.1	coding	0.0043941	0.158	12.27	15.97	0.77	down
PUS3	pseudouridylate synthase 3 // pseudouridylate synthase 3 // pseudouridylate synthase 3 // pseudouridylate synthase 3	coding	0.0044085	0.158	30.04	43.31	0.69	down
ATP6V1C1	ATPase, H+ transporting, lysosomal 42kDa, V1 subunit C1 // ATPase, H+ transporting, lysosomal 42kDa, V1 subunit C1 // ATPase, H+ transporting, lysosomal 42kDa, V1 subunit C1 // ATPase, H+ transporting, lysosomal 42kDa, V1 subunit C1 // ATPase, H+ tran	coding	0.0044105	0.158	172.66	236.06	0.73	down
FBXL4	F-box and leucine-rich repeat protein 4 // F-box and leucine-rich repeat protein 4 // F-box and leucine-rich repeat protein 4 // F-box and leucine-rich repeat protein 4 // F-box and leucine-rich repeat protein 4	coding	0.0044126	0.158	13.15	17.02	0.77	down
ZNRD1	zinc ribbon domain containing 1 // zinc ribbon domain containing 1 // zinc ribbon domain containing 1 // zinc ribbon domain containing 1 // zinc ribbon domain containing 1 // zinc ribbon domain containing 1 // zinc ribbon domain containing 1 // zin	coding	0.0044158	0.158	28.4	34.21	0.83	down
DCP1B	DCP1 decapping enzyme homolog B (S. cerevisiae) // DCP1 decapping enzyme homolog B (S. cerevisiae) // DCP1 decapping enzyme homolog B (S. cerevisiae) // DCP1 decapping enzyme homolog B (S. cerevisiae) // DCP1 decapping enzyme homolog B (S. cerevisiae)	coding	0.0044281	0.158	44.86	54.98	0.82	down
LOC100506929	uncharacterized LOC100506929	coding	0.0044435	0.158	6.06	8.13	0.75	down
ANAPC4	anaphase promoting complex subunit 4 // anaphase promoting complex subunit 4 // anaphase promoting complex subunit 4 // anaphase promoting complex subunit 4	coding	0.0044485	0.158	27.9	37.01	0.75	down
ZNRD1	zinc ribbon domain containing 1 // zinc ribbon domain containing 1 // zinc ribbon domain containing 1 // zinc ribbon domain containing 1	coding	0.0045005	0.159	29.83	36.08	0.83	down
UBE2T	ubiquitin-conjugating enzyme E2T (putative) // ubiquitin-conjugating enzyme E2T (putative) // ubiquitin-conjugating enzyme E2T (putative)	coding	0.0045006	0.159	184.27	222.43	0.83	down
HECTD2	HECT domain containing E3 ubiquitin protein ligase 2 // HECT domain containing E3 ubiquitin protein ligase 2 // HECT domain containing E3 ubiquitin protein ligase 2 // HECT domain containing E3 ubiquitin protein ligase 2 // HECT domain containing E3 u	coding	0.0045156	0.16	16.37	20.88	0.78	down
C17orf39	chromosome 17 open reading frame 39 // chromosome 17 open reading frame 39 // chromosome 17 open reading frame 39 // chromosome 17 open reading frame 39 // chromosome 17 open reading frame 39	coding	0.0045223	0.16	41.84	51.82	0.81	down
---	DQ586064,uc002bsw.1	coding	0.0045268	0.16	5.84	7.68	0.76	down
NCAPG	non-SMC condensin I complex, subunit G // non-SMC condensin I complex, subunit G // non-SMC condensin I complex, subunit G // non-SMC condensin I complex, subunit G	coding	0.0045385	0.16	244.65	338.09	0.72	down
CDK19	cyclin-dependent kinase 19 // cyclin-dependent kinase 19 // cyclin-dependent kinase 19 // cyclin-dependent kinase 19 // cyclin-dependent kinase 19 // cyclin-dependent kinase 19 // cyclin-dependent kinase 19	coding	0.0045619	0.16	77.93	96.74	0.81	down
ZNF302	zinc finger protein 302 // zinc finger protein 302 // zinc finger protein 302 // zinc finger protein 302 // zinc finger protein 302 // zinc finger protein 302 // zinc finger protein 302 // zinc finger protein 302 // zinc finger protein 302 // zin	coding	0.0045707	0.16	13.37	16.21	0.82	down
---	uc021uul.1	coding	0.004579	0.16	61.18	80.02	0.76	down
UTP15	UTP15, U3 small nucleolar ribonucleoprotein, homolog (S. cerevisiae) // UTP15, U3 small nucleolar ribonucleoprotein, homolog (S. cerevisiae) // UTP15, U3 small nucleolar ribonucleoprotein, homolog (S. cerevisiae) // UTP15, U3 small nucleolar ribonucleo	coding	0.0045876	0.16	80.78	110.27	0.73	down
CTR9	Ctr9, Paf1/RNA polymerase II complex component, homolog (S. cerevisiae) // Ctr9, Paf1/RNA polymerase II complex component, homolog (S. cerevisiae) // Ctr9, Paf1/RNA polymerase II complex component, homolog (S. cerevisiae)	coding	0.0045972	0.16	151.58	188.35	0.8	down
ZBTB25	zinc finger and BTB domain containing 25 // zinc finger and BTB domain containing 25 // zinc finger and BTB domain containing 25 // zinc finger and BTB domain containing 25 // zinc finger and BTB domain containing 25 // zinc finger and BTB domain con	coding	0.004615	0.16	33.37	41.1	0.81	down
C14orf118	chromosome 14 open reading frame 118 // chromosome 14 open reading frame 118 // chromosome 14 open reading frame 118 // chromosome 14 open reading frame 118 // chromosome 14 open reading frame 118 // chromosome 14 open reading frame 118 // chromosom	coding	0.0046166	0.16	27.04	32.4	0.83	down
TTC23	tetratricopeptide repeat domain 23 // tetratricopeptide repeat domain 23 // tetratricopeptide repeat domain 23 // tetratricopeptide repeat domain 23 // tetratricopeptide repeat domain 23 // tetratricopeptide repeat domain 23 // tetratricopeptide rep	coding	0.0046343	0.16	25.05	30.05	0.83	down
C5orf24	chromosome 5 open reading frame 24 // chromosome 5 open reading frame 24 // chromosome 5 open reading frame 24 // chromosome 5 open reading frame 24 // chromosome 5 open reading frame 24 // chromosome 5 open reading frame 24 // chromosome 5 open rea	coding	0.0046452	0.161	111.79	141.26	0.79	down
ZNF24	zinc finger protein 24 // zinc finger protein 24 // zinc finger protein 24 // zinc finger protein 24 // zinc finger protein 24	coding	0.0046472	0.161	83.65	104.28	0.8	down
TXLNG	taxilin gamma // taxilin gamma // taxilin gamma // taxilin gamma // taxilin gamma // taxilin gamma	coding	0.0046507	0.161	82.85	104.34	0.79	down
INTU	inturned planar cell polarity effector homolog (Drosophila) // inturned planar cell polarity effector homolog (Drosophila) // inturned planar cell polarity effector homolog (Drosophila) // inturned planar cell polarity effector homolog (Drosophila) //	coding	0.0046596	0.161	6.88	8.48	0.81	down
PARP2	poly (ADP-ribose) polymerase 2 // poly (ADP-ribose) polymerase 2 // poly (ADP-ribose) polymerase 2 // poly (ADP-ribose) polymerase 2 // poly (ADP-ribose) polymerase 2 // poly (ADP-ribose) polymerase 2	coding	0.0046608	0.161	135.43	166.23	0.81	down
FOPNL	FGFR1OP N-terminal like // FGFR1OP N-terminal like // FGFR1OP N-terminal like	coding	0.0046621	0.161	319.87	415.83	0.77	down
---	uc021twp.1	coding	0.0046707	0.161	26.74	35.41	0.76	down
CUL1	cullin 1 // cullin 1 // cullin 1 // cullin 1 // cullin 1 // cullin 1 // cullin 1	coding	0.004703	0.161	199.6	260.02	0.77	down
NUDCD1	NudC domain containing 1 // NudC domain containing 1 // NudC domain containing 1 // NudC domain containing 1 // NudC domain containing 1 // NudC domain containing 1 // NudC domain containing 1	coding	0.0047592	0.162	115.94	157.86	0.73	down
KLHL20	kelch-like 20 (Drosophila) // kelch-like 20 (Drosophila) // kelch-like 20 (Drosophila) // kelch-like 20 (Drosophila) // kelch-like 20 (Drosophila)	coding	0.0047664	0.162	79.06	101.85	0.78	down
RBM41	RNA binding motif protein 41 // RNA binding motif protein 41 // RNA binding motif protein 41 // RNA binding motif protein 41 // RNA binding motif protein 41 // RNA binding motif protein 41 // RNA binding motif protein 41 // RNA binding motif protei	coding	0.0047809	0.163	16.46	20.54	0.8	down
ERCC8	excision repair cross-complementing rodent repair deficiency, complementation group 8 // excision repair cross-complementing rodent repair deficiency, complementation group 8 // excision repair cross-complementing rodent repair deficiency, complementati	coding	0.0047813	0.163	27.46	35.15	0.78	down
PIK3R3	phosphoinositide-3-kinase, regulatory subunit 3 (gamma) // phosphoinositide-3-kinase, regulatory subunit 3 (gamma) // phosphoinositide-3-kinase, regulatory subunit 3 (gamma) // phosphoinositide-3-kinase, regulatory subunit 3 (gamma) // phosphoinositid	coding	0.004782	0.163	19.35	23.28	0.83	down
DNAJC13	DnaJ (Hsp40) homolog, subfamily C, member 13 // DnaJ (Hsp40) homolog, subfamily C, member 13 // DnaJ (Hsp40) homolog, subfamily C, member 13 // DnaJ (Hsp40) homolog, subfamily C, member 13 // DnaJ (Hsp40) homolog, subfamily C, member 13	coding	0.004793	0.163	102.72	143.78	0.71	down
CLSPN	claspin // claspin // claspin // claspin // claspin // claspin // claspin // claspin // claspin // claspin // claspin // claspin	coding	0.0047974	0.163	180.61	223.65	0.81	down
PRKCI	protein kinase C, iota // protein kinase C, iota // protein kinase C, iota	coding	0.0048181	0.163	129.54	176.55	0.73	down
---	uc021ynb.1	coding	0.0048583	0.164	39.87	51.02	0.78	down
---	uc021yng.1	coding	0.0048583	0.164	39.87	51.02	0.78	down
---	uc021tpu.1	coding	0.0048583	0.164	39.87	51.02	0.78	down
---	DL490450,uc021vnp.1	coding	0.0048817	0.164	11.7	16.57	0.71	down
ACAT2	acetyl-CoA acetyltransferase 2 // acetyl-CoA acetyltransferase 2 // acetyl-CoA acetyltransferase 2 // acetyl-CoA acetyltransferase 2 // acetyl-CoA acetyltransferase 2	coding	0.00489	0.164	374.46	462.34	0.81	down
ZCCHC11	zinc finger, CCHC domain containing 11 // zinc finger, CCHC domain containing 11 // zinc finger, CCHC domain containing 11 // zinc finger, CCHC domain containing 11 // zinc finger, CCHC domain containing 11 // zinc finger, CCHC domain containing 11	coding	0.004906	0.165	33.02	43.56	0.76	down
FAM27E3	family with sequence similarity 27, member E3 // family with sequence similarity 27, member E3	coding	0.0049143	0.165	37.52	45.23	0.83	down
C11orf30	chromosome 11 open reading frame 30 // chromosome 11 open reading frame 30 // chromosome 11 open reading frame 30 // chromosome 11 open reading frame 30 // chromosome 11 open reading frame 30 // chromosome 11 open reading frame 30 // chromosome 11 o	coding	0.0049254	0.165	70.65	88.72	0.8	down
ZSCAN20	zinc finger and SCAN domain containing 20 // zinc finger and SCAN domain containing 20 // zinc finger and SCAN domain containing 20 // zinc finger and SCAN domain containing 20 // zinc finger and SCAN domain containing 20 // zinc finger and SCAN doma	coding	0.0049528	0.165	21.31	25.66	0.83	down
ZNF238	zinc finger protein 238 // zinc finger protein 238 // zinc finger protein 238 // zinc finger protein 238 // zinc finger protein 238	coding	0.0049604	0.165	78.58	105.1	0.75	down
CASP3	caspase 3, apoptosis-related cysteine peptidase // caspase 3, apoptosis-related cysteine peptidase // caspase 3, apoptosis-related cysteine peptidase // caspase 3, apoptosis-related cysteine peptidase // caspase 3, apoptosis-related cysteine peptidase	coding	0.0049689	0.165	111	146.85	0.76	down
RANBP2	RAN binding protein 2 // RAN binding protein 2 // RAN binding protein 2	coding	0.0050257	0.166	190.95	264.44	0.72	down
VPS36	vacuolar protein sorting 36 homolog (S. cerevisiae) // vacuolar protein sorting 36 homolog (S. cerevisiae) // vacuolar protein sorting 36 homolog (S. cerevisiae) // vacuolar protein sorting 36 homolog (S. cerevisiae) // vacuolar protein sorting 36 hom	coding	0.0050309	0.166	25.99	33.12	0.78	down
CASD1	CAS1 domain containing 1 // CAS1 domain containing 1 // CAS1 domain containing 1	coding	0.005035	0.166	23.04	28.45	0.81	down
DRAM1	DNA-damage regulated autophagy modulator 1 // DNA-damage regulated autophagy modulator 1 // DNA-damage regulated autophagy modulator 1 // DNA-damage regulated autophagy modulator 1	coding	0.0050598	0.167	127.68	169.65	0.75	down
AKT3	v-akt murine thymoma viral oncogene homolog 3 (protein kinase B, gamma) // v-akt murine thymoma viral oncogene homolog 3 (protein kinase B, gamma) // v-akt murine thymoma viral oncogene homolog 3 (protein kinase B, gamma) // v-akt murine thymoma viral	coding	0.0050619	0.167	75.94	97.91	0.78	down
RBM25	RNA binding motif protein 25 // RNA binding motif protein 25 // RNA binding motif protein 25 // RNA binding motif protein 25 // RNA binding motif protein 25 // RNA binding motif protein 25 // RNA binding motif protein 25 // RNA binding motif protei	coding	0.0050643	0.167	212.53	275.53	0.77	down
SBF2	SET binding factor 2 // SET binding factor 2 // SET binding factor 2 // SET binding factor 2	coding	0.0050775	0.167	70.29	92.31	0.76	down
EXO1	exonuclease 1 // exonuclease 1 // exonuclease 1 // exonuclease 1 // exonuclease 1 // exonuclease 1 // exonuclease 1 // exonuclease 1 // exonuclease 1	coding	0.0051093	0.168	143.29	185.48	0.77	down
AFAP1	actin filament associated protein 1 // actin filament associated protein 1 // actin filament associated protein 1 // actin filament associated protein 1 // actin filament associated protein 1 // actin filament associated protein 1 // actin filament	coding	0.0051117	0.168	231.39	282.81	0.82	down
HPS3	Hermansky-Pudlak syndrome 3 // Hermansky-Pudlak syndrome 3 // Hermansky-Pudlak syndrome 3 // Hermansky-Pudlak syndrome 3 // Hermansky-Pudlak syndrome 3	coding	0.0051546	0.169	229.31	278.71	0.82	down
BBS5	Bardet-Biedl syndrome 5 // Bardet-Biedl syndrome 5 // Bardet-Biedl syndrome 5 // Bardet-Biedl syndrome 5	coding	0.0051552	0.169	10.09	12.15	0.83	down
SHQ1	SHQ1 homolog (S. cerevisiae) // SHQ1 homolog (S. cerevisiae) // SHQ1 homolog (S. cerevisiae) // SHQ1 homolog (S. cerevisiae) // SHQ1 homolog (S. cerevisiae) // SHQ1 homolog (S. cerevisiae) // SHQ1 homolog (S. cerevisiae) // SHQ1 homolog (S. cerevis	coding	0.0051577	0.169	55.61	69.63	0.8	down
GPR126	G protein-coupled receptor 126 // G protein-coupled receptor 126 // G protein-coupled receptor 126 // G protein-coupled receptor 126 // G protein-coupled receptor 126 // G protein-coupled receptor 126 // G protein-coupled receptor 126 // G protein-	coding	0.0051849	0.169	34.28	44.05	0.78	down
KIF18A	kinesin family member 18A // kinesin family member 18A // kinesin family member 18A	coding	0.0051974	0.17	84.82	114.35	0.74	down
SMEK2	SMEK homolog 2, suppressor of mek1 (Dictyostelium) // SMEK homolog 2, suppressor of mek1 (Dictyostelium) // SMEK homolog 2, suppressor of mek1 (Dictyostelium) // SMEK homolog 2, suppressor of mek1 (Dictyostelium) // SMEK homolog 2, suppressor of mek1	coding	0.0052381	0.171	72.58	94.01	0.77	down
TAF2	TAF2 RNA polymerase II, TATA box binding protein (TBP)-associated factor, 150kDa // TAF2 RNA polymerase II, TATA box binding protein (TBP)-associated factor, 150kDa // TAF2 RNA polymerase II, TATA box binding protein (TBP)-associated factor, 150kDa	coding	0.0052459	0.171	175.07	224.52	0.78	down
ZNF780B	zinc finger protein 780B // zinc finger protein 780B // zinc finger protein 780B // zinc finger protein 780B	coding	0.0052462	0.171	12.32	15.83	0.78	down
ZSCAN22	zinc finger and SCAN domain containing 22 // zinc finger and SCAN domain containing 22 // zinc finger and SCAN domain containing 22 // zinc finger and SCAN domain containing 22	coding	0.0052872	0.172	57.09	72.19	0.79	down
AGPAT5	1-acylglycerol-3-phosphate O-acyltransferase 5 (lysophosphatidic acid acyltransferase, epsilon) // 1-acylglycerol-3-phosphate O-acyltransferase 5 (lysophosphatidic acid acyltransferase, epsilon) // 1-acylglycerol-3-phosphate O-acyltransferase 5 (lysopho	coding	0.0053213	0.172	84.99	105.26	0.81	down
C9orf41	chromosome 9 open reading frame 41 // chromosome 9 open reading frame 41 // chromosome 9 open reading frame 41 // chromosome 9 open reading frame 41 // chromosome 9 open reading frame 41	coding	0.005335	0.173	56.36	73.46	0.77	down
CSTF3	cleavage stimulation factor, 3' pre-RNA, subunit 3, 77kDa // cleavage stimulation factor, 3' pre-RNA, subunit 3, 77kDa // cleavage stimulation factor, 3' pre-RNA, subunit 3, 77kDa // cleavage stimulation factor, 3' pre-RNA, subunit 3, 77kDa // cleavag	coding	0.0053501	0.173	61.23	79.32	0.77	down
NPAT	nuclear protein, ataxia-telangiectasia locus // nuclear protein, ataxia-telangiectasia locus // nuclear protein, ataxia-telangiectasia locus // nuclear protein, ataxia-telangiectasia locus	coding	0.0053639	0.173	50.43	72.76	0.69	down
CKAP5	cytoskeleton associated protein 5 // cytoskeleton associated protein 5 // cytoskeleton associated protein 5 // cytoskeleton associated protein 5 // cytoskeleton associated protein 5 // cytoskeleton associated protein 5 // cytoskeleton associated pro	coding	0.0053686	0.173	332.11	413.98	0.8	down
FKTN	fukutin // fukutin // fukutin // fukutin // fukutin // fukutin // fukutin // fukutin // fukutin // fukutin	coding	0.0053795	0.173	26.48	35.66	0.74	down
TARDBP	TAR DNA binding protein // TAR DNA binding protein // TAR DNA binding protein // TAR DNA binding protein // TAR DNA binding protein // TAR DNA binding protein // TAR DNA binding protein	coding	0.0053861	0.173	150.77	188.78	0.8	down
CNOT6L	CCR4-NOT transcription complex, subunit 6-like // CCR4-NOT transcription complex, subunit 6-like // CCR4-NOT transcription complex, subunit 6-like // CCR4-NOT transcription complex, subunit 6-like	coding	0.0053936	0.173	33.22	41.71	0.8	down
PTPN13	protein tyrosine phosphatase, non-receptor type 13 (APO-1/CD95 (Fas)-associated phosphatase) // protein tyrosine phosphatase, non-receptor type 13 (APO-1/CD95 (Fas)-associated phosphatase) // protein tyrosine phosphatase, non-receptor type 13 (APO-1/CD9	coding	0.0054129	0.174	40.44	52.88	0.76	down
ZNF12	zinc finger protein 12 // zinc finger protein 12 // zinc finger protein 12 // zinc finger protein 12 // zinc finger protein 12 // zinc finger protein 12 // zinc finger protein 12 // zinc finger protein 12 // zinc finger protein 12 // zinc finger	coding	0.0054381	0.174	39.2	48.48	0.81	down
WDR36	WD repeat domain 36 // WD repeat domain 36 // WD repeat domain 36 // WD repeat domain 36 // WD repeat domain 36	coding	0.0054592	0.175	159.16	221.51	0.72	down
ZNF770	zinc finger protein 770 // zinc finger protein 770 // zinc finger protein 770	coding	0.0054682	0.175	55.51	84.22	0.66	down
NAA25	N(alpha)-acetyltransferase 25, NatB auxiliary subunit // N(alpha)-acetyltransferase 25, NatB auxiliary subunit // N(alpha)-acetyltransferase 25, NatB auxiliary subunit // N(alpha)-acetyltransferase 25, NatB auxiliary subunit	coding	0.0054886	0.175	92.02	124.28	0.74	down
STAM2	signal transducing adaptor molecule (SH3 domain and ITAM motif) 2 // signal transducing adaptor molecule (SH3 domain and ITAM motif) 2 // signal transducing adaptor molecule (SH3 domain and ITAM motif) 2 // signal transducing adaptor molecule (SH3 doma	coding	0.0054899	0.175	159.61	200.24	0.8	down
SYNRG	synergin, gamma // synergin, gamma // synergin, gamma // synergin, gamma // synergin, gamma // synergin, gamma // synergin, gamma // synergin, gamma // synergin, gamma // synergin, gamma // synergin, gamma // synergin, gamma // synergin, gamma	coding	0.0055045	0.175	102.26	131.18	0.78	down
IPO8	importin 8 // importin 8 // importin 8 // importin 8 // importin 8	coding	0.0055401	0.176	90.56	117.99	0.77	down
DDX10	DEAD (Asp-Glu-Ala-Asp) box polypeptide 10 // DEAD (Asp-Glu-Ala-Asp) box polypeptide 10 // DEAD (Asp-Glu-Ala-Asp) box polypeptide 10 // DEAD (Asp-Glu-Ala-Asp) box polypeptide 10 // DEAD (Asp-Glu-Ala-Asp) box polypeptide 10 // DEAD (Asp-Glu-Ala-Asp) bo	coding	0.0055556	0.176	122.84	156.72	0.78	down
SLTM	SAFB-like, transcription modulator // SAFB-like, transcription modulator // SAFB-like, transcription modulator // SAFB-like, transcription modulator // SAFB-like, transcription modulator // SAFB-like, transcription modulator	coding	0.0055762	0.177	70.48	89.46	0.79	down
PAK6	p21 protein (Cdc42/Rac)-activated kinase 6 // p21 protein (Cdc42/Rac)-activated kinase 6 // budding uninhibited by benzimidazoles 1 homolog beta (yeast) // p21 protein (Cdc42/Rac)-activated kinase 6 // p21 protein (Cdc42/Rac)-activated kinase 6 // p2	coding	0.0055818	0.177	102.57	130.68	0.78	down
RGPD6	RANBP2-like and GRIP domain containing 6 // RANBP2-like and GRIP domain containing 6 // RANBP2-like and GRIP domain containing 5 // RANBP2-like and GRIP domain containing 6 // RANBP2-like and GRIP domain containing 8 // RANBP2-like and GRIP domain co	coding	0.005582	0.177	91.59	125.13	0.73	down
RGPD5	RANBP2-like and GRIP domain containing 5 // RANBP2-like and GRIP domain containing 6 // RANBP2-like and GRIP domain containing 6 // RANBP2-like and GRIP domain containing 6 // RANBP2-like and GRIP domain containing 3 // RANBP2-like and GRIP domain co	coding	0.0056058	0.177	134.24	184.45	0.73	down
DOCK5	dedicator of cytokinesis 5 // dedicator of cytokinesis 5 // dedicator of cytokinesis 5 // dedicator of cytokinesis 5 // dedicator of cytokinesis 5 // dedicator of cytokinesis 5	coding	0.0056099	0.177	96.25	127.08	0.76	down
KATNAL1	katanin p60 subunit A-like 1 // katanin p60 subunit A-like 1 // katanin p60 subunit A-like 1 // katanin p60 subunit A-like 1 // katanin p60 subunit A-like 1	coding	0.0056219	0.177	104.01	124.85	0.83	down
ATAD2	ATPase family, AAA domain containing 2 // ATPase family, AAA domain containing 2 // ATPase family, AAA domain containing 2 // ATPase family, AAA domain containing 2 // ATPase family, AAA domain containing 2	coding	0.0056446	0.178	209.88	282.24	0.74	down
BMPR1A	bone morphogenetic protein receptor, type IA // bone morphogenetic protein receptor, type IA // bone morphogenetic protein receptor, type IA // bone morphogenetic protein receptor, type IA // bone morphogenetic protein receptor, type IA	coding	0.0056497	0.178	167.25	205.67	0.81	down
ZNF347	zinc finger protein 347 // zinc finger protein 347 // zinc finger protein 347 // zinc finger protein 347 // zinc finger protein 347 // zinc finger protein 347 // zinc finger protein 347	coding	0.0056612	0.178	7.74	9.51	0.81	down
RUNDC1	RUN domain containing 1 // RUN domain containing 1 // RUN domain containing 1	coding	0.0056856	0.178	62.99	81	0.78	down
UPF2	UPF2 regulator of nonsense transcripts homolog (yeast) // UPF2 regulator of nonsense transcripts homolog (yeast) // UPF2 regulator of nonsense transcripts homolog (yeast) // UPF2 regulator of nonsense transcripts homolog (yeast) // UPF2 regulator of n	coding	0.005689	0.178	51.7	67.31	0.77	down
ZUFSP	zinc finger with UFM1-specific peptidase domain // zinc finger with UFM1-specific peptidase domain // zinc finger with UFM1-specific peptidase domain // zinc finger with UFM1-specific peptidase domain // zinc finger with UFM1-specific peptidase domain	coding	0.0057084	0.179	14.47	20.3	0.71	down
MCM10	minichromosome maintenance complex component 10 // minichromosome maintenance complex component 10 // minichromosome maintenance complex component 10 // minichromosome maintenance complex component 10 // minichromosome maintenance complex component 10	coding	0.0057115	0.179	231.05	280.84	0.82	down
RALGAPB	Ral GTPase activating protein, beta subunit (non-catalytic) // Ral GTPase activating protein, beta subunit (non-catalytic) // Ral GTPase activating protein, beta subunit (non-catalytic) // Ral GTPase activating protein, beta subunit (non-catalytic) //	coding	0.0057149	0.179	233.32	297.56	0.78	down
RGPD3	RANBP2-like and GRIP domain containing 3 // RANBP2-like and GRIP domain containing 3 // RANBP2-like and GRIP domain containing 3 // RANBP2-like and GRIP domain containing 3 // RANBP2-like and GRIP domain containing 3 // RANBP2-like and GRIP domain co	coding	0.0057155	0.179	95.4	129.75	0.74	down
---	uc022aox.1	coding	0.0057325	0.179	14.44	19.34	0.75	down
CDK8	cyclin-dependent kinase 8 // cyclin-dependent kinase 8 // cyclin-dependent kinase 8 // cyclin-dependent kinase 8 // cyclin-dependent kinase 8 // cyclin-dependent kinase 8 // cyclin-dependent kinase 8 // cyclin-dependent kinase 8	coding	0.0057339	0.179	102.11	133.42	0.77	down
GPD2	glycerol-3-phosphate dehydrogenase 2 (mitochondrial) // glycerol-3-phosphate dehydrogenase 2 (mitochondrial) // glycerol-3-phosphate dehydrogenase 2 (mitochondrial) // glycerol-3-phosphate dehydrogenase 2 (mitochondrial) // glycerol-3-phosphate dehydr	coding	0.0057403	0.179	87.79	109.84	0.8	down
CLUAP1	clusterin associated protein 1 // clusterin associated protein 1 // clusterin associated protein 1 // clusterin associated protein 1 // clusterin associated protein 1 // clusterin associated protein 1	coding	0.0057558	0.179	43.76	52.73	0.83	down
DNM1L	dynamin 1-like // dynamin 1-like // dynamin 1-like // dynamin 1-like // dynamin 1-like // dynamin 1-like // dynamin 1-like // dynamin 1-like // dynamin 1-like // dynamin 1-like // dynamin 1-like // dynamin 1-like // dynamin 1-like // dynamin	coding	0.0057683	0.179	133.18	175.28	0.76	down
GINS1	GINS complex subunit 1 (Psf1 homolog) // GINS complex subunit 1 (Psf1 homolog) // GINS complex subunit 1 (Psf1 homolog) // GINS complex subunit 1 (Psf1 homolog) // GINS complex subunit 1 (Psf1 homolog)	coding	0.0057917	0.179	157.09	193.84	0.81	down
RGPD4	RANBP2-like and GRIP domain containing 4 // RANBP2-like and GRIP domain containing 4 // RANBP2-like and GRIP domain containing 4 // RANBP2-like and GRIP domain containing 4 // RANBP2-like and GRIP domain containing 4	coding	0.005797	0.179	107.13	144.85	0.74	down
TPP2	tripeptidyl peptidase II // tripeptidyl peptidase II // tripeptidyl peptidase II // tripeptidyl peptidase II // tripeptidyl peptidase II	coding	0.0057984	0.179	81.87	104.54	0.78	down
PLEKHA5	pleckstrin homology domain containing, family A member 5 // pleckstrin homology domain containing, family A member 5 // pleckstrin homology domain containing, family A member 5 // pleckstrin homology domain containing, family A member 5 // pleckstrin	coding	0.0058048	0.179	52.67	65.62	0.8	down
RGPD8	RANBP2-like and GRIP domain containing 8 // RANBP2-like and GRIP domain containing 5 // RANBP2-like and GRIP domain containing 8 // RANBP2-like and GRIP domain containing 8 // RANBP2-like and GRIP domain containing 8	coding	0.0058292	0.18	168.04	236.25	0.71	down
RAD54L2	RAD54-like 2 (S. cerevisiae) // RAD54-like 2 (S. cerevisiae) // RAD54-like 2 (S. cerevisiae) // RAD54-like 2 (S. cerevisiae)	coding	0.0058703	0.181	98.18	122.88	0.8	down
FIG4	FIG4 homolog, SAC1 lipid phosphatase domain containing (S. cerevisiae) // FIG4 homolog, SAC1 lipid phosphatase domain containing (S. cerevisiae) // FIG4 homolog, SAC1 lipid phosphatase domain containing (S. cerevisiae) // FIG4 homolog, SAC1 lipid phosp	coding	0.0059075	0.181	58	72.77	0.8	down
CEP170	centrosomal protein 170kDa // centrosomal protein 170kDa // centrosomal protein 170kDa // centrosomal protein 170kDa // centrosomal protein 170kDa // centrosomal protein 170kDa // centrosomal protein 170kDa // centrosomal protein 170kDa // centros	coding	0.0059145	0.181	105.22	141.28	0.74	down
TMOD3	tropomodulin 3 (ubiquitous) // tropomodulin 3 (ubiquitous) // tropomodulin 3 (ubiquitous) // tropomodulin 3 (ubiquitous)	coding	0.0059175	0.181	217.01	272.11	0.8	down
S100PBP	S100P binding protein // S100P binding protein // S100P binding protein // S100P binding protein // S100P binding protein // S100P binding protein // S100P binding protein // S100P binding protein // S100P binding protein	coding	0.0059208	0.181	55.88	69.42	0.8	down
MRS2	MRS2 magnesium homeostasis factor homolog (S. cerevisiae) // MRS2 magnesium homeostasis factor homolog (S. cerevisiae) // MRS2 magnesium homeostasis factor homolog (S. cerevisiae) // MRS2 magnesium homeostasis factor homolog (S. cerevisiae) // MRS2 ma	coding	0.0059498	0.182	55.81	72	0.78	down
EXPH5	exophilin 5 // exophilin 5 // exophilin 5 // exophilin 5 // exophilin 5 // exophilin 5 // exophilin 5 // exophilin 5 // exophilin 5	coding	0.0059517	0.182	13.19	16.35	0.81	down
HOMER2	homer homolog 2 (Drosophila)	coding	0.0059628	0.182	8.47	11.19	0.76	down
KIAA1919	KIAA1919 // KIAA1919 // KIAA1919	coding	0.0059854	0.182	24.97	35.54	0.7	down
---	uc021tsy.1	coding	0.0060226	0.182	11.88	15.91	0.75	down
---	DQ595182,uc004alk.2	coding	0.0060396	0.182	17.27	23.35	0.74	down
---	DQ576744,uc021sot.1	coding	0.0060479	0.183	4.03	5.1	0.79	down
EPT1	ethanolaminephosphotransferase 1 (CDP-ethanolamine-specific) // ethanolaminephosphotransferase 1 (CDP-ethanolamine-specific) // ethanolaminephosphotransferase 1 (CDP-ethanolamine-specific) // ethanolaminephosphotransferase 1 (CDP-ethanolamine-specific)	coding	0.0060585	0.183	66.37	93.38	0.71	down
CEP76	centrosomal protein 76kDa // centrosomal protein 76kDa // centrosomal protein 76kDa // centrosomal protein 76kDa	coding	0.0060613	0.183	37.27	45.96	0.81	down
USP33	ubiquitin specific peptidase 33 // ubiquitin specific peptidase 33 // ubiquitin specific peptidase 33 // ubiquitin specific peptidase 33 // ubiquitin specific peptidase 33 // ubiquitin specific peptidase 33 // ubiquitin specific peptidase 33 // ubi	coding	0.0061084	0.184	72.53	93.98	0.77	down
PIBF1	progesterone immunomodulatory binding factor 1 // progesterone immunomodulatory binding factor 1 // progesterone immunomodulatory binding factor 1 // progesterone immunomodulatory binding factor 1 // progesterone immunomodulatory binding factor 1 //	coding	0.0061207	0.184	13.35	16.85	0.79	down
CENPI	centromere protein I // centromere protein I // centromere protein I // centromere protein I // centromere protein I // centromere protein I	coding	0.0061234	0.184	158.71	226.31	0.7	down
HSPBAP1	HSPB (heat shock 27kDa) associated protein 1 // HSPB (heat shock 27kDa) associated protein 1 // HSPB (heat shock 27kDa) associated protein 1 // HSPB (heat shock 27kDa) associated protein 1 // HSPB (heat shock 27kDa) associated protein 1	coding	0.0061722	0.185	19.72	23.78	0.83	down
USP46	ubiquitin specific peptidase 46 // ubiquitin specific peptidase 46 // ubiquitin specific peptidase 46 // ubiquitin specific peptidase 46 // ubiquitin specific peptidase 46 // ubiquitin specific peptidase 46 // ubiquitin specific peptidase 46	coding	0.0061746	0.185	85.93	103.64	0.83	down
USP24	ubiquitin specific peptidase 24 // ubiquitin specific peptidase 24 // ubiquitin specific peptidase 24 // ubiquitin specific peptidase 24	coding	0.0061837	0.185	81.66	109.09	0.75	down
UEVLD	UEV and lactate/malate dehyrogenase domains // UEV and lactate/malate dehyrogenase domains // UEV and lactate/malate dehyrogenase domains // UEV and lactate/malate dehyrogenase domains // UEV and lactate/malate dehyrogenase domains // UEV and lactate	coding	0.0061954	0.185	45.45	61.43	0.74	down
SNAPC3	small nuclear RNA activating complex, polypeptide 3, 50kDa // small nuclear RNA activating complex, polypeptide 3, 50kDa // small nuclear RNA activating complex, polypeptide 3, 50kDa // small nuclear RNA activating complex, polypeptide 3, 50kDa // sma	coding	0.006242	0.186	72.66	88.46	0.82	down
NEK4	NIMA (never in mitosis gene a)-related kinase 4 // NIMA (never in mitosis gene a)-related kinase 4 // NIMA (never in mitosis gene a)-related kinase 4 // NIMA (never in mitosis gene a)-related kinase 4 // NIMA (never in mitosis gene a)-related kinase 4	coding	0.0062449	0.186	102.24	124.55	0.82	down
TRAPPC8	trafficking protein particle complex 8 // trafficking protein particle complex 8 // trafficking protein particle complex 8	coding	0.0062471	0.186	50.04	70.67	0.71	down
---	cdna:putative chromosome:GRCh37:3:88108424:88184648:1 gene:ENSG00000229729 gene_biotype:protein_coding transcript_biotype:protein_coding | cdna:known chromosome:GRCh37:3:88178081:88188123:1 gene:ENSG00000229729 gene_biotype:protein_coding transcript_bioty	coding	0.0062986	0.187	18.61	25.63	0.73	down
ZNF660	zinc finger protein 660 // zinc finger protein 660 // zinc finger protein 660	coding	0.0063009	0.187	13.16	16.86	0.78	down
ITGB3BP	integrin beta 3 binding protein (beta3-endonexin) // integrin beta 3 binding protein (beta3-endonexin) // integrin beta 3 binding protein (beta3-endonexin) // integrin beta 3 binding protein (beta3-endonexin) // integrin beta 3 binding protein (beta3-	coding	0.0063265	0.188	7.91	9.58	0.83	down
KLHL11	kelch-like 11 (Drosophila) // kelch-like 11 (Drosophila) // kelch-like 11 (Drosophila) // kelch-like 11 (Drosophila)	coding	0.0063282	0.188	52.73	67.23	0.78	down
GCNT4	glucosaminyl (N-acetyl) transferase 4, core 2 // glucosaminyl (N-acetyl) transferase 4, core 2	coding	0.0063403	0.188	7.22	10.14	0.71	down
MTMR6	myotubularin related protein 6 // myotubularin related protein 6 // myotubularin related protein 6 // myotubularin related protein 6 // myotubularin related protein 6 // myotubularin related protein 6 // myotubularin related protein 6	coding	0.0063575	0.188	58.89	71.97	0.82	down
NOL11	nucleolar protein 11 // nucleolar protein 11 // nucleolar protein 11 // nucleolar protein 11	coding	0.0063761	0.188	213.67	291	0.73	down
ATMIN	ATM interactor // ATM interactor // ATM interactor	coding	0.0063795	0.188	163.78	196.25	0.83	down
FCF1	FCF1 small subunit (SSU) processome component homolog (S. cerevisiae) // FCF1 small subunit (SSU) processome component homolog (S. cerevisiae) // FCF1 small subunit (SSU) processome component homolog (S. cerevisiae) // FCF1 small subunit (SSU) processo	coding	0.0063893	0.188	101.32	129.63	0.78	down
RPA1	replication protein A1, 70kDa // replication protein A1, 70kDa // replication protein A1, 70kDa	coding	0.0063942	0.188	413.52	495.62	0.83	down
---	DQ595581,uc002dnt.2	coding	0.0064179	0.189	13.51	32.42	0.42	down
LACTB	lactamase, beta // lactamase, beta // lactamase, beta // lactamase, beta // lactamase, beta	coding	0.0064199	0.189	139.28	182.96	0.76	down
ARHGAP29	Rho GTPase activating protein 29 // Rho GTPase activating protein 29 // Rho GTPase activating protein 29 // Rho GTPase activating protein 29 // Rho GTPase activating protein 29 // Rho GTPase activating protein 29	coding	0.0064319	0.189	150.21	209.09	0.72	down
LOC100506831	uncharacterized LOC100506831	coding	0.006447	0.189	15.73	20.1	0.78	down
C17orf75	chromosome 17 open reading frame 75 // chromosome 17 open reading frame 75 // chromosome 17 open reading frame 75 // chromosome 17 open reading frame 75 // chromosome 17 open reading frame 75 // chromosome 17 open reading frame 75	coding	0.0064533	0.189	46.05	60.66	0.76	down
ICK	intestinal cell (MAK-like) kinase // intestinal cell (MAK-like) kinase // intestinal cell (MAK-like) kinase // intestinal cell (MAK-like) kinase // intestinal cell (MAK-like) kinase // intestinal cell (MAK-like) kinase	coding	0.0064583	0.189	114.89	139.01	0.83	down
ZNF420	zinc finger protein 420 // zinc finger protein 420 // zinc finger protein 420 // zinc finger protein 420	coding	0.0064901	0.19	14.86	18.02	0.82	down
CSNK1G1	casein kinase 1, gamma 1 // casein kinase 1, gamma 1 // casein kinase 1, gamma 1 // casein kinase 1, gamma 1 // casein kinase 1, gamma 1	coding	0.0064907	0.19	68.83	85.99	0.8	down
LOC100506090	uncharacterized LOC100506090	coding	0.0065202	0.19	13.42	16.37	0.82	down
---	uc021zbo.1	coding	0.0065353	0.19	10.61	14.23	0.75	down
SFMBT1	Scm-like with four mbt domains 1 // Scm-like with four mbt domains 1 // Scm-like with four mbt domains 1 // Scm-like with four mbt domains 1 // Scm-like with four mbt domains 1 // Scm-like with four mbt domains 1 // Scm-like with four mbt domains 1	coding	0.0065508	0.19	82.49	101.06	0.82	down
SUZ12	suppressor of zeste 12 homolog (Drosophila) // suppressor of zeste 12 homolog (Drosophila) // suppressor of zeste 12 homolog (Drosophila) // suppressor of zeste 12 homolog (Drosophila)	coding	0.0065528	0.19	156.11	200.97	0.78	down
MLL3	myeloid/lymphoid or mixed-lineage leukemia 3 // myeloid/lymphoid or mixed-lineage leukemia 3 // myeloid/lymphoid or mixed-lineage leukemia 3 // myeloid/lymphoid or mixed-lineage leukemia 3 // myeloid/lymphoid or mixed-lineage leukemia 3	coding	0.0065959	0.191	75.01	94.66	0.79	down
LMBRD2	LMBR1 domain containing 2 // LMBR1 domain containing 2 // LMBR1 domain containing 2 // LMBR1 domain containing 2	coding	0.0066461	0.192	31.97	43.11	0.74	down
---	uc021ysh.1	coding	0.0066582	0.192	5.8	7.41	0.78	down
ZDHHC6	zinc finger, DHHC-type containing 6 // zinc finger, DHHC-type containing 6 // zinc finger, DHHC-type containing 6 // zinc finger, DHHC-type containing 6 // zinc finger, DHHC-type containing 6 // zinc finger, DHHC-type containing 6	coding	0.0066627	0.192	100.68	136.53	0.74	down
---	uc021sul.1	coding	0.0066638	0.192	4.13	4.99	0.83	down
ZNF773	zinc finger protein 773 // zinc finger protein 773 // zinc finger protein 773 // zinc finger protein 773	coding	0.006679	0.192	18.65	22.75	0.82	down
---	uc021oxp.1	coding	0.0066802	0.192	15.82	21	0.75	down
ORC5	origin recognition complex, subunit 5 // origin recognition complex, subunit 5 // origin recognition complex, subunit 5 // origin recognition complex, subunit 5 // origin recognition complex, subunit 5 // origin recognition complex, subunit 5 // ori	coding	0.0066959	0.192	68.71	94.01	0.73	down
CCDC113	coiled-coil domain containing 113 // coiled-coil domain containing 113 // coiled-coil domain containing 113 // coiled-coil domain containing 113 // coiled-coil domain containing 113	coding	0.0067045	0.192	18.3	23.07	0.79	down
PDE8A	phosphodiesterase 8A // phosphodiesterase 8A // phosphodiesterase 8A // phosphodiesterase 8A // phosphodiesterase 8A // phosphodiesterase 8A // phosphodiesterase 8A // phosphodiesterase 8A // phosphodiesterase 8A // phosphodiesterase 8A	coding	0.0067099	0.192	72.93	92.03	0.79	down
ID3	inhibitor of DNA binding 3, dominant negative helix-loop-helix protein // inhibitor of DNA binding 3, dominant negative helix-loop-helix protein // inhibitor of DNA binding 3, dominant negative helix-loop-helix protein // inhibitor of DNA binding 3, do	coding	0.0067203	0.192	99.98	128.38	0.78	down
CRNKL1	crooked neck pre-mRNA splicing factor-like 1 (Drosophila) // crooked neck pre-mRNA splicing factor-like 1 (Drosophila) // crooked neck pre-mRNA splicing factor-like 1 (Drosophila) // crooked neck pre-mRNA splicing factor-like 1 (Drosophila) // crooked	coding	0.0067277	0.192	84.96	106.78	0.8	down
INPP5F	inositol polyphosphate-5-phosphatase F // inositol polyphosphate-5-phosphatase F // inositol polyphosphate-5-phosphatase F // inositol polyphosphate-5-phosphatase F // inositol polyphosphate-5-phosphatase F // inositol polyphosphate-5-phosphatase F	coding	0.0067356	0.192	35.86	43.45	0.83	down
---	DQ577092,uc021yaj.1	coding	0.0067419	0.192	41.01	56.09	0.73	down
ADAL	adenosine deaminase-like // adenosine deaminase-like // adenosine deaminase-like // adenosine deaminase-like // adenosine deaminase-like // adenosine deaminase-like	coding	0.0067649	0.193	41.04	53.72	0.76	down
LOC100506453	uncharacterized LOC100506453	coding	0.0067871	0.193	85.32	107.9	0.79	down
CNOT1	CCR4-NOT transcription complex, subunit 1 // CCR4-NOT transcription complex, subunit 1 // CCR4-NOT transcription complex, subunit 1 // CCR4-NOT transcription complex, subunit 1 // CCR4-NOT transcription complex, subunit 1 // CCR4-NOT transcription co	coding	0.0068172	0.193	501.23	643.97	0.78	down
POLK	polymerase (DNA directed) kappa // polymerase (DNA directed) kappa // polymerase (DNA directed) kappa // polymerase (DNA directed) kappa // polymerase (DNA directed) kappa // polymerase (DNA directed) kappa // polymerase (DNA directed) kappa // pol	coding	0.0068207	0.193	25.55	33.31	0.77	down
DNAJC16	DnaJ (Hsp40) homolog, subfamily C, member 16 // DnaJ (Hsp40) homolog, subfamily C, member 16 // DnaJ (Hsp40) homolog, subfamily C, member 16 // DnaJ (Hsp40) homolog, subfamily C, member 16 // DnaJ (Hsp40) homolog, subfamily C, member 16 // DnaJ (Hsp4	coding	0.0068377	0.194	38.28	46.5	0.82	down
GSTCD	glutathione S-transferase, C-terminal domain containing // glutathione S-transferase, C-terminal domain containing // glutathione S-transferase, C-terminal domain containing // glutathione S-transferase, C-terminal domain containing // glutathione S-t	coding	0.0068679	0.194	49.32	60.2	0.82	down
SPAST	spastin // spastin // spastin // spastin // spastin	coding	0.0068747	0.194	69.95	95.69	0.73	down
MAT2B	methionine adenosyltransferase II, beta // methionine adenosyltransferase II, beta // methionine adenosyltransferase II, beta // methionine adenosyltransferase II, beta // methionine adenosyltransferase II, beta // methionine adenosyltransferase II,	coding	0.0068764	0.194	27.83	34.57	0.81	down
---	DQ594459,uc001gnd.3	coding	0.0068798	0.194	3.24	3.94	0.82	down
PHF12	PHD finger protein 12 // PHD finger protein 12 // PHD finger protein 12 // PHD finger protein 12 // PHD finger protein 12 // PHD finger protein 12 // PHD finger protein 12 // PHD finger protein 12	coding	0.006894	0.194	71.13	87.01	0.82	down
FGFR1OP	FGFR1 oncogene partner // FGFR1 oncogene partner // FGFR1 oncogene partner // FGFR1 oncogene partner // FGFR1 oncogene partner // FGFR1 oncogene partner // FGFR1 oncogene partner	coding	0.0069009	0.194	49.32	60.35	0.82	down
ABI2	abl-interactor 2 // abl-interactor 2 // abl-interactor 2 // abl-interactor 2 // abl-interactor 2 // abl-interactor 2 // abl-interactor 2 // abl-interactor 2 // abl-interactor 2 // abl-interactor 2	coding	0.0069398	0.195	83.18	103.63	0.8	down
SEPSECS	Sep (O-phosphoserine) tRNA:Sec (selenocysteine) tRNA synthase // Sep (O-phosphoserine) tRNA:Sec (selenocysteine) tRNA synthase // Sep (O-phosphoserine) tRNA:Sec (selenocysteine) tRNA synthase // Sep (O-phosphoserine) tRNA:Sec (selenocysteine) tRNA synt	coding	0.0069398	0.195	11.42	13.89	0.82	down
TBX18	T-box 18 // T-box 18 // T-box 18 // T-box 18 // T-box 18	coding	0.0069433	0.195	56.69	69.06	0.82	down
MFN1	mitofusin 1 // mitofusin 1 // mitofusin 1 // mitofusin 1 // mitofusin 1 // mitofusin 1	coding	0.0069533	0.195	79.31	100.65	0.79	down
MTX2	metaxin 2 // metaxin 2 // metaxin 2 // metaxin 2 // metaxin 2 // metaxin 2 // metaxin 2 // metaxin 2	coding	0.0069573	0.195	117.58	146.96	0.8	down
---	AK025726,uc001bzm.1	coding	0.0069616	0.195	10.54	14.01	0.75	down
ADAT1	adenosine deaminase, tRNA-specific 1 // adenosine deaminase, tRNA-specific 1 // adenosine deaminase, tRNA-specific 1 // adenosine deaminase, tRNA-specific 1 // adenosine deaminase, tRNA-specific 1	coding	0.006962	0.195	73.13	88.8	0.82	down
CETN3	centrin, EF-hand protein, 3 // centrin, EF-hand protein, 3 // centrin, EF-hand protein, 3 // centrin, EF-hand protein, 3 // centrin, EF-hand protein, 3 // centrin, EF-hand protein, 3 // centrin, EF-hand protein, 3 // centrin, EF-hand protein, 3 //	coding	0.0070377	0.197	8.06	10.12	0.8	down
---	AK096159,uc004afb.1	coding	0.0070409	0.197	5.66	6.8	0.83	down
FANCB	Fanconi anemia, complementation group B // Fanconi anemia, complementation group B // Fanconi anemia, complementation group B // Fanconi anemia, complementation group B // Fanconi anemia, complementation group B // Fanconi anemia, complementation gro	coding	0.0070496	0.197	32.33	48.48	0.67	down
ZNFX1	zinc finger, NFX1-type containing 1 // zinc finger, NFX1-type containing 1 // zinc finger, NFX1-type containing 1 // zinc finger, NFX1-type containing 1 // zinc finger, NFX1-type containing 1 // zinc finger, NFX1-type containing 1 // zinc finger, NF	coding	0.0070504	0.197	152.16	185.94	0.82	down
PDCD11	programmed cell death 11 // programmed cell death 11 // programmed cell death 11 // programmed cell death 11	coding	0.0070525	0.197	130.88	159.25	0.82	down
HIPK1	homeodomain interacting protein kinase 1 // homeodomain interacting protein kinase 1 // homeodomain interacting protein kinase 1 // homeodomain interacting protein kinase 1 // homeodomain interacting protein kinase 1 // homeodomain interacting protei	coding	0.0070752	0.197	143.26	174.82	0.82	down
ZNF33B	zinc finger protein 33B // zinc finger protein 33B // zinc finger protein 33B // zinc finger protein 33B	coding	0.0070835	0.197	11.9	15.03	0.79	down
FAM63B	family with sequence similarity 63, member B // family with sequence similarity 63, member B // family with sequence similarity 63, member B // family with sequence similarity 63, member B // family with sequence similarity 63, member B	coding	0.0070994	0.197	16.41	22.25	0.74	down
ZNF138	zinc finger protein 138 // zinc finger protein 138 // zinc finger protein 138 // zinc finger protein 138 // zinc finger protein 138 // zinc finger protein 138 // zinc finger protein 138 // zinc finger protein 138 // zinc finger protein 138 // zin	coding	0.0071021	0.197	21.57	27.72	0.78	down
---	DQ574970,uc002nwu.1	coding	0.0071021	0.197	9.03	15.03	0.6	down
FNDC3B	fibronectin type III domain containing 3B // fibronectin type III domain containing 3B // fibronectin type III domain containing 3B // fibronectin type III domain containing 3B // fibronectin type III domain containing 3B // fibronectin type III doma	coding	0.0071069	0.197	225.85	274.65	0.82	down
ATP13A3	ATPase type 13A3 // ATPase type 13A3 // ATPase type 13A3 // ATPase type 13A3	coding	0.0071092	0.197	260.14	365.44	0.71	down
AMMECR1L	AMME chromosomal region gene 1-like // AMME chromosomal region gene 1-like // AMME chromosomal region gene 1-like // AMME chromosomal region gene 1-like // AMME chromosomal region gene 1-like // AMME chromosomal region gene 1-like	coding	0.0071157	0.197	90.36	113.78	0.79	down
---	uc021xee.1	coding	0.0071266	0.198	16.05	21.52	0.75	down
HIST1H1A	histone cluster 1, H1a // histone cluster 1, H1a // histone cluster 1, H1a // histone cluster 1, H1a // histone cluster 1, H1a	coding	0.0071361	0.198	32.7	39.22	0.83	down
FBXW2	F-box and WD repeat domain containing 2 // F-box and WD repeat domain containing 2 // F-box and WD repeat domain containing 2 // F-box and WD repeat domain containing 2 // F-box and WD repeat domain containing 2 // F-box and WD repeat domain containi	coding	0.0071441	0.198	177.89	214.34	0.83	down
AVL9	AVL9 homolog (S. cerevisiase) // AVL9 homolog (S. cerevisiase) // AVL9 homolog (S. cerevisiase) // AVL9 homolog (S. cerevisiase) // AVL9 homolog (S. cerevisiase) // AVL9 homolog (S. cerevisiase) // AVL9 homolog (S. cerevisiase)	coding	0.007156	0.198	51.15	63.45	0.81	down
---	uc021zgl.1	coding	0.007184	0.198	24.44	30.36	0.81	down
OIP5	Opa interacting protein 5 // Opa interacting protein 5 // Opa interacting protein 5	coding	0.0071869	0.198	75.42	95.33	0.79	down
ZNF131	zinc finger protein 131 // uncharacterized LOC100506639 // zinc finger protein 131 // uncharacterized LOC100506639 // zinc finger protein 131 // uncharacterized LOC100506639 // zinc finger protein 131 // uncharacterized LOC100506639 // zinc finger	coding	0.0071909	0.198	86.78	106.78	0.81	down
CCDC90B	coiled-coil domain containing 90B // coiled-coil domain containing 90B // coiled-coil domain containing 90B // coiled-coil domain containing 90B // coiled-coil domain containing 90B // coiled-coil domain containing 90B // coiled-coil domain containi	coding	0.007191	0.198	51.26	65.37	0.78	down
PAK2	p21 protein (Cdc42/Rac)-activated kinase 2 // p21 protein (Cdc42/Rac)-activated kinase 2 // p21 protein (Cdc42/Rac)-activated kinase 2 // p21 protein (Cdc42/Rac)-activated kinase 2	coding	0.0072149	0.199	464.35	606.95	0.77	down
LYST	lysosomal trafficking regulator // lysosomal trafficking regulator // lysosomal trafficking regulator // lysosomal trafficking regulator // lysosomal trafficking regulator	coding	0.0072232	0.199	12.73	16.25	0.78	down
---	DQ583840,uc021tfo.1	coding	0.007258	0.199	84.87	157.08	0.54	down
NUAK2	NUAK family, SNF1-like kinase, 2 // NUAK family, SNF1-like kinase, 2 // NUAK family, SNF1-like kinase, 2	coding	0.0072603	0.199	69.43	84.18	0.82	down
IGF2BP2	insulin-like growth factor 2 mRNA binding protein 2 // insulin-like growth factor 2 mRNA binding protein 2 // insulin-like growth factor 2 mRNA binding protein 2 // insulin-like growth factor 2 mRNA binding protein 2 // insulin-like growth factor 2 mR	coding	0.0073029	0.2	232.56	279.84	0.83	down
PIK3CB	phosphoinositide-3-kinase, catalytic, beta polypeptide // phosphoinositide-3-kinase, catalytic, beta polypeptide // phosphoinositide-3-kinase, catalytic, beta polypeptide // phosphoinositide-3-kinase, catalytic, beta polypeptide // phosphoinositide-3-	coding	0.0073123	0.2	55.75	71.72	0.78	down
---	cdna:all chromosome:VEGA50:5:68482186:68485279:-1 Gene:OTTHUMG00000163000	coding	0.0073182	0.2	16.06	19.95	0.8	down
ALS2	amyotrophic lateral sclerosis 2 (juvenile) // amyotrophic lateral sclerosis 2 (juvenile) // amyotrophic lateral sclerosis 2 (juvenile) // amyotrophic lateral sclerosis 2 (juvenile) // amyotrophic lateral sclerosis 2 (juvenile) // amyotrophic lateral	coding	0.0073192	0.2	55.03	67.92	0.81	down
UMPS	uridine monophosphate synthetase // uridine monophosphate synthetase // uridine monophosphate synthetase // uridine monophosphate synthetase // uridine monophosphate synthetase // uridine monophosphate synthetase // uridine monophosphate synthetase	coding	0.0073542	0.201	51.57	62.24	0.83	down
HIST1H4B	histone cluster 1, H4b // histone cluster 1, H4b // histone cluster 2, H4b // histone cluster 4, H4 // histone cluster 2, H4a // histone cluster 1, H4l // histone cluster 1, H4e // histone cluster 1, H4b // histone cluster 1, H4h // histone clust	coding	0.0073868	0.201	33.95	42.67	0.8	down
NEK2	NIMA (never in mitosis gene a)-related kinase 2 // NIMA (never in mitosis gene a)-related kinase 2 // NIMA (never in mitosis gene a)-related kinase 2 // NIMA (never in mitosis gene a)-related kinase 2 // NIMA (never in mitosis gene a)-related kinase 2	coding	0.0073985	0.201	66.39	80.78	0.82	down
---	uc021rcj.1	coding	0.0074105	0.202	79.45	100.11	0.79	down
WDR67	WD repeat domain 67 // WD repeat domain 67 // WD repeat domain 67 // WD repeat domain 67 // WD repeat domain 67 // WD repeat domain 67 // WD repeat domain 67 // WD repeat domain 67 // WD repeat domain 67 // WD repeat domain 67 // WD repeat domai	coding	0.0074386	0.202	20.37	24.46	0.83	down
CDC42BPA	CDC42 binding protein kinase alpha (DMPK-like) // CDC42 binding protein kinase alpha (DMPK-like) // CDC42 binding protein kinase alpha (DMPK-like) // CDC42 binding protein kinase alpha (DMPK-like) // CDC42 binding protein kinase alpha (DMPK-like) //	coding	0.007466	0.202	79.63	103.01	0.77	down
---	AK055712,uc001tma.3	coding	0.0074733	0.202	9.78	11.81	0.83	down
PIK3R4	phosphoinositide-3-kinase, regulatory subunit 4 // phosphoinositide-3-kinase, regulatory subunit 4 // phosphoinositide-3-kinase, regulatory subunit 4 // phosphoinositide-3-kinase, regulatory subunit 4 // phosphoinositide-3-kinase, regulatory subunit 4	coding	0.0074872	0.202	71.88	88.23	0.81	down
---	CR933660,uc003bny.3	coding	0.0075043	0.203	81.45	106.04	0.77	down
FNDC3A	fibronectin type III domain containing 3A // fibronectin type III domain containing 3A // fibronectin type III domain containing 3A // fibronectin type III domain containing 3A // fibronectin type III domain containing 3A // fibronectin type III doma	coding	0.0075087	0.203	131.79	170.43	0.77	down
DR1	down-regulator of transcription 1, TBP-binding (negative cofactor 2) // down-regulator of transcription 1, TBP-binding (negative cofactor 2) // down-regulator of transcription 1, TBP-binding (negative cofactor 2) // down-regulator of transcription 1, T	coding	0.0075101	0.203	200.18	244.65	0.82	down
---	uc021yob.1	coding	0.0075113	0.203	12.61	16.68	0.76	down
---	uc021yqs.1	coding	0.0075276	0.203	36.18	50.89	0.71	down
KIAA0754	KIAA0754 // KIAA0754	coding	0.0075443	0.203	83.85	117.64	0.71	down
ARL17A	ADP-ribosylation factor-like 17A	coding	0.0075578	0.203	25.86	34.21	0.76	down
CSTF2T	cleavage stimulation factor, 3' pre-RNA, subunit 2, 64kDa, tau variant // cleavage stimulation factor, 3' pre-RNA, subunit 2, 64kDa, tau variant // cleavage stimulation factor, 3' pre-RNA, subunit 2, 64kDa, tau variant	coding	0.0075989	0.204	45.86	61.81	0.74	down
KRTAP5-6	keratin associated protein 5-6 // keratin associated protein 5-6 // keratin associated protein 5-6	coding	0.0076061	0.204	17.04	23.01	0.74	down
DNAJC2	DnaJ (Hsp40) homolog, subfamily C, member 2 // DnaJ (Hsp40) homolog, subfamily C, member 2 // DnaJ (Hsp40) homolog, subfamily C, member 2 // DnaJ (Hsp40) homolog, subfamily C, member 2 // DnaJ (Hsp40) homolog, subfamily C, member 2 // DnaJ (Hsp40) ho	coding	0.0076204	0.204	44.16	53.2	0.83	down
NCOA3	nuclear receptor coactivator 3 // nuclear receptor coactivator 3 // nuclear receptor coactivator 3 // nuclear receptor coactivator 3 // nuclear receptor coactivator 3 // nuclear receptor coactivator 3 // nuclear receptor coactivator 3 // nuclear re	coding	0.0076299	0.204	180.91	230.15	0.79	down
CDK7	cyclin-dependent kinase 7 // cyclin-dependent kinase 7 // cyclin-dependent kinase 7 // cyclin-dependent kinase 7 // cyclin-dependent kinase 7 // cyclin-dependent kinase 7 // cyclin-dependent kinase 7	coding	0.0076303	0.204	123.56	163.22	0.76	down
WDR7	WD repeat domain 7 // WD repeat domain 7 // WD repeat domain 7 // WD repeat domain 7 // WD repeat domain 7 // WD repeat domain 7 // WD repeat domain 7 // WD repeat domain 7	coding	0.0076951	0.205	63.54	76.66	0.83	down
ETV6	ets variant 6 // ets variant 6 // ets variant 6 // ets variant 6	coding	0.0077348	0.206	211.91	260.17	0.81	down
HSDL2	hydroxysteroid dehydrogenase like 2 // hydroxysteroid dehydrogenase like 2 // hydroxysteroid dehydrogenase like 2 // hydroxysteroid dehydrogenase like 2 // hydroxysteroid dehydrogenase like 2 // hydroxysteroid dehydrogenase like 2 // hydroxysteroid	coding	0.0077527	0.206	117.22	145.76	0.8	down
SRPK1	SRSF protein kinase 1 // SRSF protein kinase 1 // SRSF protein kinase 1 // SRSF protein kinase 1 // SRSF protein kinase 1 // SRSF protein kinase 1 // SRSF protein kinase 1	coding	0.0077534	0.206	156.6	190.29	0.82	down
ZNF326	zinc finger protein 326 // zinc finger protein 326 // zinc finger protein 326 // zinc finger protein 326 // zinc finger protein 326 // zinc finger protein 326 // zinc finger protein 326 // zinc finger protein 326	coding	0.0077674	0.206	125.45	151.17	0.83	down
BTBD10	BTB (POZ) domain containing 10 // BTB (POZ) domain containing 10 // BTB (POZ) domain containing 10 // BTB (POZ) domain containing 10 // BTB (POZ) domain containing 10 // BTB (POZ) domain containing 10	coding	0.0077716	0.206	86.38	104.64	0.83	down
SCYL2	SCY1-like 2 (S. cerevisiae) // SCY1-like 2 (S. cerevisiae) // SCY1-like 2 (S. cerevisiae) // SCY1-like 2 (S. cerevisiae) // SCY1-like 2 (S. cerevisiae)	coding	0.0077724	0.206	175.47	229.89	0.76	down
---	DQ595000,uc021qnj.1	coding	0.0077869	0.206	9.92	19	0.52	down
PALB2	partner and localizer of BRCA2 // partner and localizer of BRCA2 // partner and localizer of BRCA2	coding	0.0077925	0.206	49.56	62.13	0.8	down
---	BC062753,uc004aas.1	coding	0.0078175	0.206	15.15	20.91	0.72	down
IL24	interleukin 24 // interleukin 24 // interleukin 24 // interleukin 24 // interleukin 24 // interleukin 24 // interleukin 24 // interleukin 24 // interleukin 24	coding	0.0078267	0.206	9.32	11.27	0.83	down
SLC38A9	solute carrier family 38, member 9 // solute carrier family 38, member 9 // solute carrier family 38, member 9 // solute carrier family 38, member 9 // solute carrier family 38, member 9 // solute carrier family 38, member 9 // solute carrier family	coding	0.0078314	0.206	16.37	20.36	0.8	down
RBM12B	RNA binding motif protein 12B // RNA binding motif protein 12B // RNA binding motif protein 12B // RNA binding motif protein 12B	coding	0.0078362	0.206	26.93	34.72	0.78	down
MFAP3	microfibrillar-associated protein 3 // microfibrillar-associated protein 3 // microfibrillar-associated protein 3 // microfibrillar-associated protein 3 // microfibrillar-associated protein 3 // microfibrillar-associated protein 3 // microfibrillar-	coding	0.0078883	0.207	80.39	97.8	0.82	down
---	AK298056,uc011fhx.1	coding	0.0078905	0.207	22.28	30.45	0.73	down
TRIP12	thyroid hormone receptor interactor 12 // thyroid hormone receptor interactor 12 // thyroid hormone receptor interactor 12 // thyroid hormone receptor interactor 12 // thyroid hormone receptor interactor 12 // thyroid hormone receptor interactor 12	coding	0.0079335	0.208	328.76	419.86	0.78	down
---	uc021yju.1	coding	0.0079515	0.208	22.61	27.33	0.83	down
BRIP1	BRCA1 interacting protein C-terminal helicase 1 // BRCA1 interacting protein C-terminal helicase 1 // BRCA1 interacting protein C-terminal helicase 1	coding	0.0079868	0.208	105.57	147.75	0.71	down
CRY1	cryptochrome 1 (photolyase-like) // cryptochrome 1 (photolyase-like) // cryptochrome 1 (photolyase-like) // cryptochrome 1 (photolyase-like) // cryptochrome 1 (photolyase-like)	coding	0.0080136	0.209	104.95	136.38	0.77	down
---	DQ600701,uc021pnq.1	coding	0.0080182	0.209	16.8	27.7	0.61	down
SCRN3	secernin 3 // secernin 3 // secernin 3 // secernin 3 // secernin 3 // secernin 3 // secernin 3	coding	0.0080254	0.209	43.14	52.24	0.83	down
NRD1	nardilysin (N-arginine dibasic convertase) // nardilysin (N-arginine dibasic convertase) // nardilysin (N-arginine dibasic convertase) // microRNA 761 // nardilysin (N-arginine dibasic convertase) // nardilysin (N-arginine dibasic convertase) // nar	coding	0.0080517	0.21	222.93	276.98	0.8	down
TOP2A	topoisomerase (DNA) II alpha 170kDa // topoisomerase (DNA) II alpha 170kDa // topoisomerase (DNA) II alpha 170kDa // topoisomerase (DNA) II alpha 170kDa // topoisomerase (DNA) II alpha 170kDa // topoisomerase (DNA) II alpha 170kDa	coding	0.0080558	0.21	440.79	583.36	0.76	down
TNPO3	transportin 3 // transportin 3 // transportin 3 // transportin 3 // transportin 3 // transportin 3 // transportin 3 // transportin 3	coding	0.0081086	0.21	333.3	402.48	0.83	down
---	DQ594967,uc003teu.3	coding	0.0081333	0.211	39.09	56.15	0.7	down
GXYLT1	glucoside xylosyltransferase 1 // glucoside xylosyltransferase 1 // glucoside xylosyltransferase 1 // glucoside xylosyltransferase 1 // glucoside xylosyltransferase 1 // glucoside xylosyltransferase 1	coding	0.0081532	0.211	86.97	114.33	0.76	down
HPS5	Hermansky-Pudlak syndrome 5 // Hermansky-Pudlak syndrome 5 // Hermansky-Pudlak syndrome 5 // Hermansky-Pudlak syndrome 5 // Hermansky-Pudlak syndrome 5 // Hermansky-Pudlak syndrome 5 // Hermansky-Pudlak syndrome 5 // Hermansky-Pudlak syndrome 5 //	coding	0.0082174	0.212	39.98	50.13	0.8	down
---	uc021yqg.1	coding	0.0082351	0.212	29.62	37.82	0.78	down
ZNF330	zinc finger protein 330 // zinc finger protein 330 // zinc finger protein 330 // zinc finger protein 330	coding	0.0082394	0.212	62.51	79.16	0.79	down
DAAM1	dishevelled associated activator of morphogenesis 1 // dishevelled associated activator of morphogenesis 1 // dishevelled associated activator of morphogenesis 1 // dishevelled associated activator of morphogenesis 1 // dishevelled associated activato	coding	0.0082499	0.212	31.79	39.15	0.81	down
NLRP10	NLR family, pyrin domain containing 10 // NLR family, pyrin domain containing 10 // NLR family, pyrin domain containing 10	coding	0.0082531	0.212	11.56	14.57	0.79	down
FAM91A1	family with sequence similarity 91, member A1 // family with sequence similarity 91, member A1 // family with sequence similarity 91, member A1 // family with sequence similarity 91, member A1	coding	0.0082599	0.212	147.98	206.65	0.72	down
DDX55	DEAD (Asp-Glu-Ala-Asp) box polypeptide 55 // DEAD (Asp-Glu-Ala-Asp) box polypeptide 55 // DEAD (Asp-Glu-Ala-Asp) box polypeptide 55 // DEAD (Asp-Glu-Ala-Asp) box polypeptide 55 // DEAD (Asp-Glu-Ala-Asp) box polypeptide 55 // DEAD (Asp-Glu-Ala-Asp) bo	coding	0.0082655	0.212	86.45	104.33	0.83	down
BTBD7	BTB (POZ) domain containing 7 // BTB (POZ) domain containing 7 // BTB (POZ) domain containing 7 // BTB (POZ) domain containing 7 // BTB (POZ) domain containing 7 // BTB (POZ) domain containing 7 // BTB (POZ) domain containing 7	coding	0.0082663	0.212	86.67	108.58	0.8	down
NUF2	NUF2, NDC80 kinetochore complex component, homolog (S. cerevisiae) // NUF2, NDC80 kinetochore complex component, homolog (S. cerevisiae) // NUF2, NDC80 kinetochore complex component, homolog (S. cerevisiae) // NUF2, NDC80 kinetochore complex component,	coding	0.008302	0.212	108.34	142.83	0.76	down
MRPS25	mitochondrial ribosomal protein S25 // mitochondrial ribosomal protein S25 // mitochondrial ribosomal protein S25 // mitochondrial ribosomal protein S25 // mitochondrial ribosomal protein S25 // mitochondrial ribosomal protein S25	coding	0.0083878	0.214	19.65	23.71	0.83	down
SOS1	son of sevenless homolog 1 (Drosophila) // son of sevenless homolog 1 (Drosophila) // son of sevenless homolog 1 (Drosophila) // son of sevenless homolog 1 (Drosophila) // son of sevenless homolog 1 (Drosophila) // son of sevenless homolog 1 (Drosoph	coding	0.0084568	0.215	53.16	68.23	0.78	down
NFAT5	nuclear factor of activated T-cells 5, tonicity-responsive // nuclear factor of activated T-cells 5, tonicity-responsive // nuclear factor of activated T-cells 5, tonicity-responsive // nuclear factor of activated T-cells 5, tonicity-responsive // nuc	coding	0.0084695	0.215	127.38	175.18	0.73	down
FAM108C1	family with sequence similarity 108, member C1 // family with sequence similarity 108, member C1 // family with sequence similarity 108, member C1 // family with sequence similarity 108, member C1 // family with sequence similarity 108, member C1 //	coding	0.0084742	0.215	29.87	35.92	0.83	down
AGFG1	ArfGAP with FG repeats 1 // ArfGAP with FG repeats 1 // ArfGAP with FG repeats 1 // ArfGAP with FG repeats 1 // ArfGAP with FG repeats 1 // ArfGAP with FG repeats 1 // ArfGAP with FG repeats 1 // ArfGAP with FG repeats 1 // ArfGAP with FG repeats	coding	0.0085463	0.216	335.77	410.53	0.82	down
OSTF1	osteoclast stimulating factor 1 // osteoclast stimulating factor 1 // osteoclast stimulating factor 1	coding	0.0085538	0.216	295.56	359.37	0.82	down
MRPS14	mitochondrial ribosomal protein S14 // mitochondrial ribosomal protein S14 // mitochondrial ribosomal protein S14 // mitochondrial ribosomal protein S14	coding	0.0085783	0.216	46.34	56.87	0.81	down
MRPL35	mitochondrial ribosomal protein L35 // mitochondrial ribosomal protein L35 // mitochondrial ribosomal protein L35 // mitochondrial ribosomal protein L35 // mitochondrial ribosomal protein L35 // mitochondrial ribosomal protein L35	coding	0.0086156	0.216	52.51	66.71	0.79	down
ESD	esterase D // esterase D // esterase D // esterase D // esterase D	coding	0.0086386	0.217	148.78	182.93	0.81	down
GNPTAB	N-acetylglucosamine-1-phosphate transferase, alpha and beta subunits // N-acetylglucosamine-1-phosphate transferase, alpha and beta subunits // N-acetylglucosamine-1-phosphate transferase, alpha and beta subunits // N-acetylglucosamine-1-phosphate tran	coding	0.0086561	0.217	105.11	133.57	0.79	down
NAPB	N-ethylmaleimide-sensitive factor attachment protein, beta // N-ethylmaleimide-sensitive factor attachment protein, beta // N-ethylmaleimide-sensitive factor attachment protein, beta // N-ethylmaleimide-sensitive factor attachment protein, beta // N-e	coding	0.0086793	0.217	9.82	11.77	0.83	down
SLC30A5	solute carrier family 30 (zinc transporter), member 5 // solute carrier family 30 (zinc transporter), member 5 // solute carrier family 30 (zinc transporter), member 5 // solute carrier family 30 (zinc transporter), member 5 // solute carrier family 3	coding	0.0086804	0.217	97.54	122.3	0.8	down
TMEM161B	transmembrane protein 161B // transmembrane protein 161B // transmembrane protein 161B // transmembrane protein 161B // transmembrane protein 161B // transmembrane protein 161B // transmembrane protein 161B // transmembrane protein 161B // transme	coding	0.0086821	0.217	15.96	19.59	0.81	down
ST6GALNAC5	ST6 (alpha-N-acetyl-neuraminyl-2,3-beta-galactosyl-1,3)-N-acetylgalactosaminide alpha-2,6-sialyltransferase 5 // ST6 (alpha-N-acetyl-neuraminyl-2,3-beta-galactosyl-1,3)-N-acetylgalactosaminide alpha-2,6-sialyltransferase 5 // ST6 (alpha-N-acetyl-neurami	coding	0.0086944	0.217	192.14	233.67	0.82	down
OSBPL6	oxysterol binding protein-like 6 // oxysterol binding protein-like 6 // oxysterol binding protein-like 6 // oxysterol binding protein-like 6 // oxysterol binding protein-like 6 // microRNA 548n // oxysterol binding protein-like 6 // oxysterol bindi	coding	0.0087067	0.217	52.85	64.81	0.82	down
TTC21B	tetratricopeptide repeat domain 21B // uncharacterized LOC100506124 // uncharacterized LOC100506124 // tetratricopeptide repeat domain 21B // uncharacterized LOC100506124 // tetratricopeptide repeat domain 21B // uncharacterized LOC100506124 // tet	coding	0.008719	0.218	12.07	15.22	0.79	down
---	BX641154,uc003emc.2	coding	0.0087373	0.218	26.39	37.03	0.71	down
PDP2	pyruvate dehyrogenase phosphatase catalytic subunit 2 // pyruvate dehyrogenase phosphatase catalytic subunit 2 // pyruvate dehyrogenase phosphatase catalytic subunit 2	coding	0.0087502	0.218	50.43	63.97	0.79	down
RINT1	RAD50 interactor 1 // RAD50 interactor 1 // RAD50 interactor 1 // RAD50 interactor 1	coding	0.0088068	0.218	101.01	133.51	0.76	down
LUC7L3	LUC7-like 3 (S. cerevisiae) // LUC7-like 3 (S. cerevisiae) // LUC7-like 3 (S. cerevisiae) // LUC7-like 3 (S. cerevisiae) // LUC7-like 3 (S. cerevisiae) // LUC7-like 3 (S. cerevisiae) // LUC7-like 3 (S. cerevisiae) // LUC7-like 3 (S. cerevisiae) //	coding	0.0088367	0.219	41.4	49.92	0.83	down
C20orf72	chromosome 20 open reading frame 72 // chromosome 20 open reading frame 72 // chromosome 20 open reading frame 72 // chromosome 20 open reading frame 72 // chromosome 20 open reading frame 72 // chromosome 20 open reading frame 72	coding	0.0089483	0.221	100.31	121.73	0.82	down
C5orf51	chromosome 5 open reading frame 51 // chromosome 5 open reading frame 51 // chromosome 5 open reading frame 51 // chromosome 5 open reading frame 51	coding	0.0089582	0.221	130.66	164.33	0.8	down
MYSM1	Myb-like, SWIRM and MPN domains 1 // Myb-like, SWIRM and MPN domains 1 // Myb-like, SWIRM and MPN domains 1	coding	0.0089608	0.221	26.65	34.52	0.77	down
IGHV1OR15-9	immunoglobulin heavy variable 1/OR15-9 (non-functional) // immunoglobulin heavy variable 1/OR15-9 (non-functional)	coding	0.0090027	0.221	5.69	7.19	0.79	down
---	DQ576585,uc021rxk.1	coding	0.0090138	0.221	29.6	47.02	0.63	down
WTIP	Wilms tumor 1 interacting protein // Wilms tumor 1 interacting protein	coding	0.0090348	0.221	102.64	124.23	0.83	down
ZSCAN29	zinc finger and SCAN domain containing 29 // zinc finger and SCAN domain containing 29 // zinc finger and SCAN domain containing 29 // zinc finger and SCAN domain containing 29 // zinc finger and SCAN domain containing 29	coding	0.0090521	0.221	21.53	27.88	0.77	down
ATG4C	autophagy related 4C, cysteine peptidase // autophagy related 4C, cysteine peptidase // autophagy related 4C, cysteine peptidase // autophagy related 4C, cysteine peptidase // autophagy related 4C, cysteine peptidase // autophagy related 4C, cysteine	coding	0.0090772	0.222	17.23	22.86	0.75	down
UTP6	UTP6, small subunit (SSU) processome component, homolog (yeast) // UTP6, small subunit (SSU) processome component, homolog (yeast) // UTP6, small subunit (SSU) processome component, homolog (yeast) // UTP6, small subunit (SSU) processome component, hom	coding	0.0090901	0.222	108.32	137.78	0.79	down
BAZ1A	bromodomain adjacent to zinc finger domain, 1A // bromodomain adjacent to zinc finger domain, 1A // bromodomain adjacent to zinc finger domain, 1A // bromodomain adjacent to zinc finger domain, 1A // bromodomain adjacent to zinc finger domain, 1A //	coding	0.0090957	0.222	133.73	173.55	0.77	down
SEC22B	SEC22 vesicle trafficking protein homolog B (S. cerevisiae) (gene/pseudogene) // SEC22 vesicle trafficking protein homolog B (S. cerevisiae) (gene/pseudogene) // SEC22 vesicle trafficking protein homolog B (S. cerevisiae) (gene/pseudogene) // SEC22 ves	coding	0.0090973	0.222	242.58	306.68	0.79	down
DDHD1	DDHD domain containing 1 // DDHD domain containing 1 // DDHD domain containing 1 // DDHD domain containing 1 // DDHD domain containing 1 // DDHD domain containing 1 // DDHD domain containing 1 // DDHD domain containing 1 // DDHD domain containing	coding	0.0090982	0.222	43.86	54.91	0.8	down
TMEM41B	transmembrane protein 41B // transmembrane protein 41B // transmembrane protein 41B // transmembrane protein 41B // transmembrane protein 41B // transmembrane protein 41B // transmembrane protein 41B // transmembrane protein 41B // transmembrane p	coding	0.0091076	0.222	70.23	98.32	0.71	down
EFNA4	ephrin-A4 // ephrin-A4 // ephrin-A4 // ephrin-A4 // ephrin-A4 // ephrin-A4 // ephrin-A4	coding	0.0091274	0.222	48.76	62.69	0.78	down
METTL18	methyltransferase like 18 // methyltransferase like 18 // methyltransferase like 18 // methyltransferase like 18	coding	0.009129	0.222	16.11	19.29	0.83	down
USP48	ubiquitin specific peptidase 48 // ubiquitin specific peptidase 48 // ubiquitin specific peptidase 48 // ubiquitin specific peptidase 48 // ubiquitin specific peptidase 48 // ubiquitin specific peptidase 48 // ubiquitin specific peptidase 48 // ubi	coding	0.0091622	0.222	53.34	67.32	0.79	down
RAB10	RAB10, member RAS oncogene family // RAB10, member RAS oncogene family // RAB10, member RAS oncogene family // RAB10, member RAS oncogene family	coding	0.0091666	0.222	373.1	465.67	0.8	down
AUH	AU RNA binding protein/enoyl-CoA hydratase // AU RNA binding protein/enoyl-CoA hydratase // AU RNA binding protein/enoyl-CoA hydratase // AU RNA binding protein/enoyl-CoA hydratase // AU RNA binding protein/enoyl-CoA hydratase // AU RNA binding prote	coding	0.0091728	0.222	14.07	17.66	0.8	down
HIST1H3C	histone cluster 1, H3c // histone cluster 1, H3c // histone cluster 1, H3f // histone cluster 1, H3b // histone cluster 1, H3h // histone cluster 1, H3j // histone cluster 1, H3g // histone cluster 1, H3i // histone cluster 1, H3e // histone clus	coding	0.0091934	0.223	40.42	48.46	0.83	down
ZBTB37	zinc finger and BTB domain containing 37 // zinc finger and BTB domain containing 37 // zinc finger and BTB domain containing 37 // zinc finger and BTB domain containing 37 // zinc finger and BTB domain containing 37 // zinc finger and BTB domain con	coding	0.0092098	0.223	25.43	33.09	0.77	down
C11orf82	chromosome 11 open reading frame 82 // chromosome 11 open reading frame 82 // chromosome 11 open reading frame 82 // chromosome 11 open reading frame 82 // chromosome 11 open reading frame 82 // chromosome 11 open reading frame 82 // chromosome 11 o	coding	0.0092455	0.223	54.42	67.32	0.81	down
CDK13	cyclin-dependent kinase 13 // cyclin-dependent kinase 13 // cyclin-dependent kinase 13 // cyclin-dependent kinase 13 // cyclin-dependent kinase 13	coding	0.0092501	0.223	155.57	190.83	0.82	down
NIF3L1	NIF3 NGG1 interacting factor 3-like 1 (S. cerevisiae) // NIF3 NGG1 interacting factor 3-like 1 (S. cerevisiae) // NIF3 NGG1 interacting factor 3-like 1 (S. cerevisiae) // NIF3 NGG1 interacting factor 3-like 1 (S. cerevisiae) // NIF3 NGG1 interacting f	coding	0.0092948	0.224	109.01	131.55	0.83	down
IREB2	iron-responsive element binding protein 2 // iron-responsive element binding protein 2 // iron-responsive element binding protein 2 // iron-responsive element binding protein 2 // iron-responsive element binding protein 2	coding	0.0093004	0.224	85.57	112.69	0.76	down
EIF2AK2	eukaryotic translation initiation factor 2-alpha kinase 2 // eukaryotic translation initiation factor 2-alpha kinase 2 // eukaryotic translation initiation factor 2-alpha kinase 2 // eukaryotic translation initiation factor 2-alpha kinase 2 // eukaryo	coding	0.0093144	0.224	213.96	273.07	0.78	down
C7orf43	chromosome 7 open reading frame 43 // microRNA 4658 // chromosome 7 open reading frame 43 // chromosome 7 open reading frame 43 // chromosome 7 open reading frame 43 // chromosome 7 open reading frame 43 // chromosome 7 open reading frame 43 // chr	coding	0.0093354	0.224	64.04	76.74	0.83	down
NAP1L4	nucleosome assembly protein 1-like 4 // nucleosome assembly protein 1-like 4 // nucleosome assembly protein 1-like 4 // nucleosome assembly protein 1-like 4 // nucleosome assembly protein 1-like 4 // nucleosome assembly protein 1-like 4	coding	0.0093513	0.224	145.39	174.54	0.83	down
NUP43	nucleoporin 43kDa // nucleoporin 43kDa // nucleoporin 43kDa // nucleoporin 43kDa // nucleoporin 43kDa // nucleoporin 43kDa // nucleoporin 43kDa	coding	0.009415	0.225	274.77	346.63	0.79	down
PKN2	protein kinase N2 // protein kinase N2 // protein kinase N2 // protein kinase N2 // protein kinase N2 // protein kinase N2 // protein kinase N2 // protein kinase N2 // protein kinase N2	coding	0.0094351	0.225	120.36	163.32	0.74	down
TRAF3IP1	TNF receptor-associated factor 3 interacting protein 1 // TNF receptor-associated factor 3 interacting protein 1 // TNF receptor-associated factor 3 interacting protein 1 // TNF receptor-associated factor 3 interacting protein 1 // TNF receptor-associ	coding	0.009481	0.226	40.59	48.88	0.83	down
CEP57	centrosomal protein 57kDa // centrosomal protein 57kDa // centrosomal protein 57kDa // centrosomal protein 57kDa // centrosomal protein 57kDa // centrosomal protein 57kDa // centrosomal protein 57kDa // centrosomal protein 57kDa // centrosomal pro	coding	0.0094875	0.226	48.65	59.69	0.82	down
INSIG2	insulin induced gene 2 // insulin induced gene 2 // insulin induced gene 2 // insulin induced gene 2	coding	0.0095164	0.226	33.81	47.35	0.71	down
---	DQ600032,uc002kpo.2	coding	0.0095184	0.226	6.08	7.64	0.8	down
ETFDH	electron-transferring-flavoprotein dehydrogenase // electron-transferring-flavoprotein dehydrogenase // electron-transferring-flavoprotein dehydrogenase // electron-transferring-flavoprotein dehydrogenase // electron-transferring-flavoprotein dehydrog	coding	0.0095259	0.226	24.93	29.98	0.83	down
SPICE1	spindle and centriole associated protein 1 // spindle and centriole associated protein 1 // spindle and centriole associated protein 1	coding	0.0095345	0.226	22.54	27.52	0.82	down
SLC35A1	solute carrier family 35 (CMP-sialic acid transporter), member A1 // solute carrier family 35 (CMP-sialic acid transporter), member A1 // solute carrier family 35 (CMP-sialic acid transporter), member A1 // solute carrier family 35 (CMP-sialic acid tra	coding	0.009537	0.226	32.72	39.51	0.83	down
VPS37A	vacuolar protein sorting 37 homolog A (S. cerevisiae) // vacuolar protein sorting 37 homolog A (S. cerevisiae) // vacuolar protein sorting 37 homolog A (S. cerevisiae) // vacuolar protein sorting 37 homolog A (S. cerevisiae) // vacuolar protein sortin	coding	0.0095428	0.226	52.83	64.92	0.81	down
ADSS	adenylosuccinate synthase // adenylosuccinate synthase // adenylosuccinate synthase // adenylosuccinate synthase // adenylosuccinate synthase	coding	0.0095442	0.226	138.38	174.57	0.79	down
CHD1	chromodomain helicase DNA binding protein 1 // chromodomain helicase DNA binding protein 1 // chromodomain helicase DNA binding protein 1 // chromodomain helicase DNA binding protein 1 // chromodomain helicase DNA binding protein 1 // chromodomain he	coding	0.0095785	0.227	56.97	83.41	0.68	down
NUP50	nucleoporin 50kDa // nucleoporin 50kDa // nucleoporin 50kDa // nucleoporin 50kDa // nucleoporin 50kDa // nucleoporin 50kDa // nucleoporin 50kDa // nucleoporin 50kDa // nucleoporin 50kDa // nucleoporin 50kDa	coding	0.0095886	0.227	182.98	225.98	0.81	down
IPO7	importin 7 // importin 7 // importin 7	coding	0.0095926	0.227	492.35	635.33	0.77	down
TIMM8B	translocase of inner mitochondrial membrane 8 homolog B (yeast) // translocase of inner mitochondrial membrane 8 homolog B (yeast) // translocase of inner mitochondrial membrane 8 homolog B (yeast) // translocase of inner mitochondrial membrane 8 homol	coding	0.0096197	0.227	88.65	108.29	0.82	down
DMXL2	Dmx-like 2 // Dmx-like 2 // Dmx-like 2 // Dmx-like 2 // Dmx-like 2 // Dmx-like 2 // Dmx-like 2 // Dmx-like 2 // Dmx-like 2 // Dmx-like 2	coding	0.0096709	0.228	25.56	31.87	0.8	down
EXOC1	exocyst complex component 1 // exocyst complex component 1 // exocyst complex component 1 // exocyst complex component 1 // exocyst complex component 1 // exocyst complex component 1 // exocyst complex component 1	coding	0.0096801	0.228	33.49	41.17	0.81	down
YEATS2	YEATS domain containing 2 // YEATS domain containing 2 // YEATS domain containing 2 // YEATS domain containing 2	coding	0.0096884	0.228	104.74	127.75	0.82	down
---	AX747730,uc002zcj.2	coding	0.0096962	0.229	134.41	166.79	0.81	down
ZBTB44	zinc finger and BTB domain containing 44 // zinc finger and BTB domain containing 44 // zinc finger and BTB domain containing 44 // zinc finger and BTB domain containing 44 // zinc finger and BTB domain containing 44 // zinc finger and BTB domain con	coding	0.0097578	0.229	21.64	26.6	0.81	down
FAM188A	family with sequence similarity 188, member A // family with sequence similarity 188, member A // family with sequence similarity 188, member A // family with sequence similarity 188, member A // family with sequence similarity 188, member A // famil	coding	0.0098026	0.23	40.68	54.53	0.75	down
DZIP1	DAZ interacting protein 1 // DAZ interacting protein 1 // DAZ interacting protein 1 // DAZ interacting protein 1 // DAZ interacting protein 1 // DAZ interacting protein 1 // DAZ interacting protein 1 // DAZ interacting protein 1	coding	0.0098067	0.23	42.47	51.31	0.83	down
PHF10	PHD finger protein 10 // PHD finger protein 10 // PHD finger protein 10 // PHD finger protein 10 // PHD finger protein 10 // PHD finger protein 10 // PHD finger protein 10	coding	0.0098557	0.23	125.34	153.44	0.82	down
CBX5	chromobox homolog 5 // chromobox homolog 5 // chromobox homolog 5 // microRNA 3198-2 // chromobox homolog 5 // chromobox homolog 5 // chromobox homolog 5 // chromobox homolog 5 // chromobox homolog 5	coding	0.0098579	0.23	367.28	440.85	0.83	down
METTL2A	methyltransferase like 2A // methyltransferase like 2A // methyltransferase like 2A // methyltransferase like 2A	coding	0.0098837	0.23	197.87	243.87	0.81	down
LNPEP	leucyl/cystinyl aminopeptidase // leucyl/cystinyl aminopeptidase // leucyl/cystinyl aminopeptidase // leucyl/cystinyl aminopeptidase // leucyl/cystinyl aminopeptidase	coding	0.0098946	0.23	33.13	45.94	0.72	down
FAM122A	family with sequence similarity 122A // family with sequence similarity 122A // family with sequence similarity 122A // family with sequence similarity 122A	coding	0.009949	0.231	32.48	41.88	0.78	down
ZNF215	zinc finger protein 215 // zinc finger protein 215 // zinc finger protein 215 // zinc finger protein 215 // zinc finger protein 215 // zinc finger protein 215	coding	0.009954	0.231	16.22	19.64	0.83	down
---	DQ786304,uc003wde.3	coding	0.0099853	0.232	77.43	97.99	0.79	down
LIN7C	lin-7 homolog C (C. elegans) // lin-7 homolog C (C. elegans) // lin-7 homolog C (C. elegans) // lin-7 homolog C (C. elegans)	coding	0.010026	0.232	85.2	109.38	0.78	down
AGAP8	ArfGAP with GTPase domain, ankyrin repeat and PH domain 8 // poly (ADP-ribose) glycohydrolase // poly (ADP-ribose) glycohydrolase pseudogene // ArfGAP with GTPase domain, ankyrin repeat and PH domain 8 // poly (ADP-ribose) glycohydrolase // ArfGAP wi	coding	0.0100324	0.232	58.01	70.99	0.82	down
BUB1	budding uninhibited by benzimidazoles 1 homolog (yeast) // budding uninhibited by benzimidazoles 1 homolog (yeast) // budding uninhibited by benzimidazoles 1 homolog (yeast) // budding uninhibited by benzimidazoles 1 homolog (yeast) // budding uninhib	coding	0.0100376	0.232	245.34	297.09	0.83	down
IARS2	isoleucyl-tRNA synthetase 2, mitochondrial // isoleucyl-tRNA synthetase 2, mitochondrial // isoleucyl-tRNA synthetase 2, mitochondrial // isoleucyl-tRNA synthetase 2, mitochondrial // isoleucyl-tRNA synthetase 2, mitochondrial	coding	0.0100395	0.232	153.57	190.34	0.81	down
SLC35A5	solute carrier family 35, member A5 // solute carrier family 35, member A5 // solute carrier family 35, member A5 // solute carrier family 35, member A5 // solute carrier family 35, member A5 // solute carrier family 35, member A5	coding	0.0100438	0.232	72.68	91.41	0.8	down
---	AK294819,AK307788,uc009xop.2,uc010qhh.2	coding	0.0100462	0.232	69.91	89.84	0.78	down
---	uc021yri.1	coding	0.0101479	0.234	42.66	52.6	0.81	down
WRN	Werner syndrome, RecQ helicase-like // Werner syndrome, RecQ helicase-like	coding	0.0101739	0.234	26.83	35.89	0.75	down
VPS41	vacuolar protein sorting 41 homolog (S. cerevisiae) // vacuolar protein sorting 41 homolog (S. cerevisiae) // vacuolar protein sorting 41 homolog (S. cerevisiae) // vacuolar protein sorting 41 homolog (S. cerevisiae) // vacuolar protein sorting 41 hom	coding	0.0101887	0.234	38.74	48.71	0.8	down
---	DQ599251,uc021rxi.1	coding	0.0102094	0.234	4.11	5.29	0.78	down
EML4	echinoderm microtubule associated protein like 4 // echinoderm microtubule associated protein like 4 // echinoderm microtubule associated protein like 4 // echinoderm microtubule associated protein like 4 // echinoderm microtubule associated protein l	coding	0.0102248	0.234	190.13	230.56	0.82	down
ARMC1	armadillo repeat containing 1 // armadillo repeat containing 1 // armadillo repeat containing 1 // armadillo repeat containing 1 // armadillo repeat containing 1	coding	0.0102802	0.234	225.99	289.9	0.78	down
RAB14	RAB14, member RAS oncogene family // RAB14, member RAS oncogene family // RAB14, member RAS oncogene family	coding	0.010282	0.234	277.92	342.47	0.81	down
SLC35A3	solute carrier family 35 (UDP-N-acetylglucosamine (UDP-GlcNAc) transporter), member A3 // solute carrier family 35 (UDP-N-acetylglucosamine (UDP-GlcNAc) transporter), member A3 // solute carrier family 35 (UDP-N-acetylglucosamine (UDP-GlcNAc) transporte	coding	0.010319	0.234	59.76	72.17	0.83	down
THOC1	THO complex 1 // THO complex 1 // THO complex 1	coding	0.0103289	0.235	113.67	151.51	0.75	down
---	DQ581767,uc021xmc.1	coding	0.0103564	0.235	4.48	5.91	0.76	down
TRAPPC11	trafficking protein particle complex 11 // trafficking protein particle complex 11 // trafficking protein particle complex 11 // trafficking protein particle complex 11 // trafficking protein particle complex 11 // trafficking protein particle comple	coding	0.0103589	0.235	52.63	64.53	0.82	down
GNPAT	glyceronephosphate O-acyltransferase // glyceronephosphate O-acyltransferase // glyceronephosphate O-acyltransferase // glyceronephosphate O-acyltransferase // glyceronephosphate O-acyltransferase	coding	0.0103662	0.235	70.51	88.49	0.8	down
CHD8	chromodomain helicase DNA binding protein 8 // chromodomain helicase DNA binding protein 8 // chromodomain helicase DNA binding protein 8 // chromodomain helicase DNA binding protein 8 // chromodomain helicase DNA binding protein 8 // chromodomain he	coding	0.0103708	0.235	193.14	242.78	0.8	down
ARHGAP12	Rho GTPase activating protein 12 // Rho GTPase activating protein 12 // Rho GTPase activating protein 12 // Rho GTPase activating protein 12 // Rho GTPase activating protein 12 // Rho GTPase activating protein 12 // Rho GTPase activating protein 12	coding	0.0103965	0.235	44.3	55.11	0.8	down
STYX	serine/threonine/tyrosine interacting protein // serine/threonine/tyrosine interacting protein // serine/threonine/tyrosine interacting protein // serine/threonine/tyrosine interacting protein // serine/threonine/tyrosine interacting protein // serin	coding	0.01043	0.236	81	105.23	0.77	down
PTPLA	protein tyrosine phosphatase-like (proline instead of catalytic arginine), member A // protein tyrosine phosphatase-like (proline instead of catalytic arginine), member A // protein tyrosine phosphatase-like (proline instead of catalytic arginine), memb	coding	0.0104801	0.237	65.18	79.66	0.82	down
ATG4A	autophagy related 4A, cysteine peptidase // autophagy related 4A, cysteine peptidase // autophagy related 4A, cysteine peptidase // autophagy related 4A, cysteine peptidase // autophagy related 4A, cysteine peptidase // autophagy related 4A, cysteine	coding	0.0105056	0.237	50.43	60.75	0.83	down
AHCTF1	AT hook containing transcription factor 1 // AT hook containing transcription factor 1 // AT hook containing transcription factor 1 // AT hook containing transcription factor 1 // AT hook containing transcription factor 1	coding	0.0105477	0.237	199.93	265.41	0.75	down
LARS	leucyl-tRNA synthetase // leucyl-tRNA synthetase // leucyl-tRNA synthetase // leucyl-tRNA synthetase // leucyl-tRNA synthetase // leucyl-tRNA synthetase // leucyl-tRNA synthetase // leucyl-tRNA synthetase // leucyl-tRNA synthetase // leucyl-tRNA	coding	0.0106526	0.238	219.72	280.34	0.78	down
USP8	ubiquitin specific peptidase 8 // ubiquitin specific peptidase 8 // ubiquitin specific peptidase 8 // ubiquitin specific peptidase 8 // ubiquitin specific peptidase 8 // ubiquitin specific peptidase 8 // ubiquitin specific peptidase 8 // ubiquitin	coding	0.0107673	0.24	106.17	132.16	0.8	down
---	DQ597620,uc021pug.1	coding	0.0108185	0.241	107.19	188.67	0.57	down
ATP6V0A2	ATPase, H+ transporting, lysosomal V0 subunit a2 // ATPase, H+ transporting, lysosomal V0 subunit a2 // ATPase, H+ transporting, lysosomal V0 subunit a2 // ATPase, H+ transporting, lysosomal V0 subunit a2 // ATPase, H+ transporting, lysosomal V0 subun	coding	0.010839	0.241	56.55	68.44	0.83	down
---	BC017398,uc002zku.3	coding	0.0108454	0.241	36.78	51.08	0.72	down
NHLRC2	NHL repeat containing 2 // NHL repeat containing 2 // NHL repeat containing 2 // NHL repeat containing 2	coding	0.010872	0.241	100.53	132.05	0.76	down
KIAA2018	KIAA2018 // KIAA2018 // KIAA2018 // KIAA2018	coding	0.010877	0.241	41.68	51.2	0.81	down
---	uc021vgn.1	coding	0.010888	0.241	72.87	98.5	0.74	down
ACACA	acetyl-CoA carboxylase alpha // acetyl-CoA carboxylase alpha // acetyl-CoA carboxylase alpha // acetyl-CoA carboxylase alpha // acetyl-CoA carboxylase alpha // acetyl-CoA carboxylase alpha // acetyl-CoA carboxylase alpha // acetyl-CoA carboxylase a	coding	0.0108949	0.241	75.88	92.18	0.82	down
DZIP3	DAZ interacting protein 3, zinc finger // DAZ interacting protein 3, zinc finger // DAZ interacting protein 3, zinc finger // DAZ interacting protein 3, zinc finger // DAZ interacting protein 3, zinc finger	coding	0.010903	0.241	21.53	26.71	0.81	down
MBTPS2	membrane-bound transcription factor peptidase, site 2 // membrane-bound transcription factor peptidase, site 2 // membrane-bound transcription factor peptidase, site 2 // membrane-bound transcription factor peptidase, site 2	coding	0.0109058	0.241	118.5	143.05	0.83	down
PACRGL	PARK2 co-regulated-like // PARK2 co-regulated-like // PARK2 co-regulated-like // PARK2 co-regulated-like // PARK2 co-regulated-like // PARK2 co-regulated-like // PARK2 co-regulated-like // PARK2 co-regulated-like // PARK2 co-regulated-like // PAR	coding	0.0109297	0.241	19.44	24.42	0.8	down
ITGAV	integrin, alpha V // integrin, alpha V // integrin, alpha V // integrin, alpha V // integrin, alpha V // integrin, alpha V // integrin, alpha V // integrin, alpha V // integrin, alpha V // integrin, alpha V // integrin, alpha V	coding	0.0109503	0.241	123.26	157.16	0.78	down
COG6	component of oligomeric golgi complex 6 // component of oligomeric golgi complex 6 // component of oligomeric golgi complex 6 // component of oligomeric golgi complex 6 // component of oligomeric golgi complex 6 // component of oligomeric golgi compl	coding	0.0109504	0.241	33.49	41.57	0.81	down
ZC3H13	zinc finger CCCH-type containing 13 // zinc finger CCCH-type containing 13 // zinc finger CCCH-type containing 13 // zinc finger CCCH-type containing 13 // zinc finger CCCH-type containing 13 // zinc finger CCCH-type containing 13	coding	0.0109562	0.241	104.03	124.81	0.83	down
LMBRD1	LMBR1 domain containing 1 // LMBR1 domain containing 1 // LMBR1 domain containing 1 // LMBR1 domain containing 1	coding	0.0110621	0.242	34.44	42.47	0.81	down
SCCPDH	saccharopine dehydrogenase (putative) // saccharopine dehydrogenase (putative) // saccharopine dehydrogenase (putative) // saccharopine dehydrogenase (putative)	coding	0.0111052	0.242	162.11	199.53	0.81	down
IFIT1	interferon-induced protein with tetratricopeptide repeats 1 // interferon-induced protein with tetratricopeptide repeats 1 // interferon-induced protein with tetratricopeptide repeats 1 // interferon-induced protein with tetratricopeptide repeats 1	coding	0.0111303	0.242	5.5	6.74	0.82	down
ANKRD30B	ankyrin repeat domain 30B // ankyrin repeat domain 30B // ankyrin repeat domain 30B // ankyrin repeat domain 30B // ankyrin repeat domain 30B	coding	0.0111465	0.242	32.1	42.83	0.75	down
LOC100653358	putative uncharacterized protein C20orf69-like // putative uncharacterized protein C20orf69-like // putative uncharacterized protein C20orf69-like // putative uncharacterized protein C20orf69-like // putative uncharacterized protein C20orf69-like	coding	0.0111615	0.243	13.53	16.74	0.81	down
BROX	BRO1 domain and CAAX motif containing // BRO1 domain and CAAX motif containing // BRO1 domain and CAAX motif containing // BRO1 domain and CAAX motif containing // BRO1 domain and CAAX motif containing // BRO1 domain and CAAX motif containing // BRO	coding	0.0111867	0.243	166.49	204.79	0.81	down
MRPL50	mitochondrial ribosomal protein L50 // mitochondrial ribosomal protein L50 // mitochondrial ribosomal protein L50 // mitochondrial ribosomal protein L50	coding	0.0112173	0.243	17.58	21.37	0.82	down
ZNF221	zinc finger protein 221 // zinc finger protein 221 // zinc finger protein 221 // zinc finger protein 221 // zinc finger protein 221	coding	0.0112751	0.244	9.26	11.9	0.78	down
PTCD3	pentatricopeptide repeat domain 3 // pentatricopeptide repeat domain 3 // pentatricopeptide repeat domain 3 // pentatricopeptide repeat domain 3 // pentatricopeptide repeat domain 3	coding	0.0112786	0.244	67.91	82.22	0.83	down
TTC30A	tetratricopeptide repeat domain 30A // tetratricopeptide repeat domain 30A // tetratricopeptide repeat domain 30A // tetratricopeptide repeat domain 30A // tetratricopeptide repeat domain 30A	coding	0.0112882	0.244	9.91	11.97	0.83	down
GMCL1	germ cell-less homolog 1 (Drosophila) // germ cell-less homolog 1 (Drosophila) // germ cell-less homolog 1 (Drosophila) // germ cell-less homolog 1 (Drosophila)	coding	0.011303	0.244	18.86	24.64	0.77	down
RPS6KA3	ribosomal protein S6 kinase, 90kDa, polypeptide 3 // ribosomal protein S6 kinase, 90kDa, polypeptide 3 // ribosomal protein S6 kinase, 90kDa, polypeptide 3 // ribosomal protein S6 kinase, 90kDa, polypeptide 3 // ribosomal protein S6 kinase, 90kDa, pol	coding	0.0113457	0.245	105.05	136.8	0.77	down
ZNF148	zinc finger protein 148 // zinc finger protein 148 // zinc finger protein 148 // zinc finger protein 148 // zinc finger protein 148 // zinc finger protein 148 // zinc finger protein 148 // zinc finger protein 148 // zinc finger protein 148 // zin	coding	0.0113721	0.245	99.18	125.9	0.79	down
PPP2R5C	protein phosphatase 2, regulatory subunit B', gamma // protein phosphatase 2, regulatory subunit B', gamma // protein phosphatase 2, regulatory subunit B', gamma // protein phosphatase 2, regulatory subunit B', gamma // protein phosphatase 2, regulato	coding	0.0114485	0.246	53.32	64.37	0.83	down
---	cdna:all chromosome:VEGA50:4:2970896:2972919:1 Gene:OTTHUMG00000159914	coding	0.0114577	0.246	3.91	4.73	0.83	down
IDH1	isocitrate dehydrogenase 1 (NADP+), soluble // isocitrate dehydrogenase 1 (NADP+), soluble // isocitrate dehydrogenase 1 (NADP+), soluble // isocitrate dehydrogenase 1 (NADP+), soluble // isocitrate dehydrogenase 1 (NADP+), soluble // isocitrate dehy	coding	0.0114802	0.246	107.25	128.75	0.83	down
ALG10B	asparagine-linked glycosylation 10, alpha-1,2-glucosyltransferase homolog B (yeast) // asparagine-linked glycosylation 10, alpha-1,2-glucosyltransferase homolog B (yeast) // asparagine-linked glycosylation 10, alpha-1,2-glucosyltransferase homolog (S. p	coding	0.0114868	0.246	19.16	23.83	0.8	down
SECISBP2	SECIS binding protein 2 // SECIS binding protein 2 // SECIS binding protein 2 // SECIS binding protein 2 // SECIS binding protein 2 // SECIS binding protein 2 // SECIS binding protein 2	coding	0.0115023	0.246	41.89	50.79	0.82	down
---	uc022apd.1	coding	0.0115429	0.247	15.88	20.44	0.78	down
SHPRH	SNF2 histone linker PHD RING helicase, E3 ubiquitin protein ligase // SNF2 histone linker PHD RING helicase, E3 ubiquitin protein ligase // SNF2 histone linker PHD RING helicase, E3 ubiquitin protein ligase // SNF2 histone linker PHD RING helicase, E3	coding	0.0115507	0.247	19.15	23.51	0.81	down
LOC646627	phospholipase inhibitor	coding	0.0115897	0.247	8.44	11.93	0.71	down
ZCCHC6	zinc finger, CCHC domain containing 6 // zinc finger, CCHC domain containing 6 // zinc finger, CCHC domain containing 6 // zinc finger, CCHC domain containing 6 // zinc finger, CCHC domain containing 6 // zinc finger, CCHC domain containing 6 // zin	coding	0.0116087	0.247	23.43	29.82	0.79	down
ZNF776	zinc finger protein 776 // zinc finger protein 776 // zinc finger protein 776 // zinc finger protein 776 // zinc finger protein 776 // zinc finger protein 776	coding	0.0116229	0.247	35.28	43.2	0.82	down
NEK1	NIMA (never in mitosis gene a)-related kinase 1 // NIMA (never in mitosis gene a)-related kinase 1 // NIMA (never in mitosis gene a)-related kinase 1 // NIMA (never in mitosis gene a)-related kinase 1 // NIMA (never in mitosis gene a)-related kinase 1	coding	0.0116517	0.248	15.98	20.03	0.8	down
C5orf42	chromosome 5 open reading frame 42 // chromosome 5 open reading frame 42 // chromosome 5 open reading frame 42 // chromosome 5 open reading frame 42 // chromosome 5 open reading frame 42 // chromosome 5 open reading frame 42 // chromosome 5 open rea	coding	0.0116522	0.248	20.79	26.31	0.79	down
MOCS3	molybdenum cofactor synthesis 3 // molybdenum cofactor synthesis 3 // molybdenum cofactor synthesis 3	coding	0.0116603	0.248	66.51	90.83	0.73	down
SMAD5	SMAD family member 5 // SMAD family member 5 // SMAD family member 5 // SMAD family member 5 // SMAD family member 5 // SMAD family member 5 // SMAD family member 5 // SMAD family member 5	coding	0.0116957	0.248	92.51	111.09	0.83	down
RTTN	rotatin // rotatin // rotatin // rotatin	coding	0.0117204	0.248	48.66	61.62	0.79	down
NCBP1	nuclear cap binding protein subunit 1, 80kDa // nuclear cap binding protein subunit 1, 80kDa // nuclear cap binding protein subunit 1, 80kDa // nuclear cap binding protein subunit 1, 80kDa // nuclear cap binding protein subunit 1, 80kDa	coding	0.011744	0.248	154.67	188.99	0.82	down
PGBD4	piggyBac transposable element derived 4 // piggyBac transposable element derived 4	coding	0.0117758	0.248	18.36	22.44	0.82	down
---	BC043541,uc001cij.1	coding	0.0117784	0.248	15.96	19.34	0.82	down
BBS2	Bardet-Biedl syndrome 2 // Bardet-Biedl syndrome 2 // Bardet-Biedl syndrome 2	coding	0.0117877	0.248	49.52	61.41	0.81	down
PKD2	polycystic kidney disease 2 (autosomal dominant) // polycystic kidney disease 2 (autosomal dominant) // polycystic kidney disease 2 (autosomal dominant) // polycystic kidney disease 2 (autosomal dominant) // polycystic kidney disease 2 (autosomal domi	coding	0.0118282	0.248	94.93	120.24	0.79	down
PTPN11	protein tyrosine phosphatase, non-receptor type 11 // protein tyrosine phosphatase, non-receptor type 11 // protein tyrosine phosphatase, non-receptor type 11 // protein tyrosine phosphatase, non-receptor type 11 // protein tyrosine phosphatase, non-r	coding	0.011832	0.248	649.7	786.7	0.83	down
UBE3C	ubiquitin protein ligase E3C // ubiquitin protein ligase E3C // ubiquitin protein ligase E3C // ubiquitin protein ligase E3C	coding	0.0118425	0.248	182.57	218.85	0.83	down
SRSF1	serine/arginine-rich splicing factor 1 // serine/arginine-rich splicing factor 1 // serine/arginine-rich splicing factor 1 // serine/arginine-rich splicing factor 1 // serine/arginine-rich splicing factor 1 // serine/arginine-rich splicing factor 1	coding	0.0118493	0.248	624.8	772.06	0.81	down
SRFBP1	serum response factor binding protein 1 // serum response factor binding protein 1 // serum response factor binding protein 1 // serum response factor binding protein 1	coding	0.0118818	0.248	93.09	116.52	0.8	down
RAPGEF6	Rap guanine nucleotide exchange factor (GEF) 6 // Rap guanine nucleotide exchange factor (GEF) 6 // Rap guanine nucleotide exchange factor (GEF) 6 // Rap guanine nucleotide exchange factor (GEF) 6 // Rap guanine nucleotide exchange factor (GEF) 6 //	coding	0.0119034	0.249	31.31	40.48	0.77	down
C12orf29	chromosome 12 open reading frame 29 // chromosome 12 open reading frame 29 // chromosome 12 open reading frame 29 // chromosome 12 open reading frame 29	coding	0.0119054	0.249	116.72	140.47	0.83	down
MLL	myeloid/lymphoid or mixed-lineage leukemia (trithorax homolog, Drosophila) // myeloid/lymphoid or mixed-lineage leukemia (trithorax homolog, Drosophila) // myeloid/lymphoid or mixed-lineage leukemia (trithorax homolog, Drosophila) // myeloid/lymphoid o	coding	0.0119487	0.249	178.09	224.6	0.79	down
SHCBP1	SHC SH2-domain binding protein 1 // SHC SH2-domain binding protein 1 // SHC SH2-domain binding protein 1	coding	0.0119595	0.249	297.02	372.13	0.8	down
TRIP11	thyroid hormone receptor interactor 11 // thyroid hormone receptor interactor 11 // thyroid hormone receptor interactor 11 // thyroid hormone receptor interactor 11 // thyroid hormone receptor interactor 11	coding	0.0119791	0.249	39.93	53.5	0.75	down
---	AF268386,uc001gch.1	coding	0.0120096	0.249	37.13	49.65	0.75	down
ROCK2	Rho-associated, coiled-coil containing protein kinase 2 // Rho-associated, coiled-coil containing protein kinase 2 // Rho-associated, coiled-coil containing protein kinase 2 // Rho-associated, coiled-coil containing protein kinase 2 // Rho-associated,	coding	0.0120273	0.249	100.29	136.59	0.73	down
SMAD2	SMAD family member 2 // SMAD family member 2 // SMAD family member 2 // SMAD family member 2 // SMAD family member 2 // SMAD family member 2 // SMAD family member 2 // SMAD family member 2	coding	0.012052	0.249	173.38	215.74	0.8	down
SIKE1	suppressor of IKBKE 1 // suppressor of IKBKE 1 // suppressor of IKBKE 1 // suppressor of IKBKE 1 // suppressor of IKBKE 1 // suppressor of IKBKE 1	coding	0.012055	0.249	87.76	112.15	0.78	down
FANCI	Fanconi anemia, complementation group I // Fanconi anemia, complementation group I // Fanconi anemia, complementation group I // Fanconi anemia, complementation group I // Fanconi anemia, complementation group I // Fanconi anemia, complementation gro	coding	0.0120694	0.249	137.71	171.1	0.8	down
CHMP5	charged multivesicular body protein 5 // charged multivesicular body protein 5 // charged multivesicular body protein 5 // charged multivesicular body protein 5 // charged multivesicular body protein 5 // charged multivesicular body protein 5 // cha	coding	0.0120703	0.249	159.63	193.53	0.82	down
C18orf25	chromosome 18 open reading frame 25 // chromosome 18 open reading frame 25 // chromosome 18 open reading frame 25 // chromosome 18 open reading frame 25 // chromosome 18 open reading frame 25 // chromosome 18 open reading frame 25	coding	0.0121336	0.25	109.84	134.23	0.82	down
HIST1H3A	histone cluster 1, H3a // histone cluster 1, H3f // histone cluster 1, H3b // histone cluster 1, H3h // histone cluster 1, H3j // histone cluster 1, H3g // histone cluster 1, H3i // histone cluster 1, H3e // histone cluster 1, H3c // histone clus	coding	0.0121366	0.25	201.21	246.29	0.82	down
GTF2H2	general transcription factor IIH, polypeptide 2, 44kDa // general transcription factor IIH, polypeptide 2, 44kDa // general transcription factor IIH, polypeptide 2, 44kDa // general transcription factor IIH, polypeptide 2, 44kDa // general transcripti	coding	0.0121486	0.25	146.89	178.85	0.82	down
RAD1	RAD1 homolog (S. pombe) // RAD1 homolog (S. pombe) // RAD1 homolog (S. pombe) // RAD1 homolog (S. pombe) // RAD1 homolog (S. pombe) // RAD1 homolog (S. pombe) // RAD1 homolog (S. pombe) // RAD1 homolog (S. pombe)	coding	0.0121538	0.25	74.1	92.18	0.8	down
RHOT1	ras homolog family member T1 // ras homolog family member T1 // ras homolog family member T1 // ras homolog family member T1 // ras homolog family member T1 // ras homolog family member T1 // ras homolog family member T1 // ras homolog family membe	coding	0.012166	0.251	82.25	102.41	0.8	down
ZNF718	zinc finger protein 718 // zinc finger protein 718 // zinc finger protein 718 // zinc finger protein 718 // zinc finger protein 718 // zinc finger protein 718 // zinc finger protein 718	coding	0.0122244	0.251	14.7	18.22	0.81	down
NBN	nibrin // nibrin // nibrin // nibrin // nibrin // nibrin	coding	0.0122468	0.251	51.99	64.74	0.8	down
---	AX747913,uc003dwh.1	coding	0.012302	0.252	9.7	11.74	0.83	down
KRTAP9-3	keratin associated protein 9-3 // keratin associated protein 9-3 // keratin associated protein 9-3	coding	0.0123188	0.252	5.02	6.22	0.81	down
RGPD1	RANBP2-like and GRIP domain containing 1 // RANBP2-like and GRIP domain containing 2 // RANBP2-like and GRIP domain containing 2 // RANBP2-like and GRIP domain containing 2 // RANBP2-like and GRIP domain containing 2 // RANBP2-like and GRIP domain co	coding	0.012361	0.253	53.2	68.06	0.78	down
RPS6KA5	ribosomal protein S6 kinase, 90kDa, polypeptide 5 // ribosomal protein S6 kinase, 90kDa, polypeptide 5 // ribosomal protein S6 kinase, 90kDa, polypeptide 5 // ribosomal protein S6 kinase, 90kDa, polypeptide 5 // ribosomal protein S6 kinase, 90kDa, pol	coding	0.0123912	0.253	18.06	22.42	0.81	down
TMEM181	transmembrane protein 181 // transmembrane protein 181 // transmembrane protein 181	coding	0.0124241	0.254	124.96	151.37	0.83	down
TMF1	TATA element modulatory factor 1 // TATA element modulatory factor 1 // TATA element modulatory factor 1 // TATA element modulatory factor 1 // TATA element modulatory factor 1 // TATA element modulatory factor 1 // TATA element modulatory factor 1	coding	0.0124331	0.254	58.89	73.25	0.8	down
SENP5	SUMO1/sentrin specific peptidase 5 // SUMO1/sentrin specific peptidase 5 // SUMO1/sentrin specific peptidase 5 // SUMO1/sentrin specific peptidase 5 // SUMO1/sentrin specific peptidase 5 // SUMO1/sentrin specific peptidase 5	coding	0.0124998	0.254	103.23	130.15	0.79	down
NVL	nuclear VCP-like // nuclear VCP-like // nuclear VCP-like // nuclear VCP-like // nuclear VCP-like // nuclear VCP-like // nuclear VCP-like // nuclear VCP-like // nuclear VCP-like // nuclear VCP-like // nuclear VCP-like // nuclear VCP-like	coding	0.0125226	0.255	53.88	64.73	0.83	down
NEK7	NIMA (never in mitosis gene a)-related kinase 7 // NIMA (never in mitosis gene a)-related kinase 7 // NIMA (never in mitosis gene a)-related kinase 7 // NIMA (never in mitosis gene a)-related kinase 7 // NIMA (never in mitosis gene a)-related kinase 7	coding	0.0126645	0.256	227.17	272.83	0.83	down
CHM	choroideremia (Rab escort protein 1) // choroideremia (Rab escort protein 1) // choroideremia (Rab escort protein 1) // choroideremia (Rab escort protein 1) // choroideremia (Rab escort protein 1) // choroideremia (Rab escort protein 1)	coding	0.0127932	0.257	55.57	68.79	0.81	down
---	uc021xrp.1	coding	0.0127968	0.257	31.28	39.95	0.78	down
---	uc021twn.1|uc021two.1	coding	0.0127968	0.257	31.28	39.95	0.78	down
---	uc021twq.1	coding	0.0127968	0.257	31.28	39.95	0.78	down
---	uc021twr.1	coding	0.0127968	0.257	31.28	39.95	0.78	down
NCOR1	nuclear receptor corepressor 1 // nuclear receptor corepressor 1 // nuclear receptor corepressor 1 // nuclear receptor corepressor 1 // nuclear receptor corepressor 1 // nuclear receptor corepressor 1 // nuclear receptor corepressor 1 // nuclear re	coding	0.0127987	0.257	159.1	199.61	0.8	down
TRBV11-2	T cell receptor beta variable 11-2	coding	0.0128338	0.258	16.48	20.99	0.78	down
ERGIC2	ERGIC and golgi 2 // ERGIC and golgi 2 // ERGIC and golgi 2 // ERGIC and golgi 2 // ERGIC and golgi 2	coding	0.0128434	0.258	284.29	373.19	0.76	down
MET	met proto-oncogene (hepatocyte growth factor receptor) // met proto-oncogene (hepatocyte growth factor receptor) // met proto-oncogene (hepatocyte growth factor receptor) // met proto-oncogene (hepatocyte growth factor receptor) // met proto-oncogene	coding	0.0128621	0.258	266.02	341.31	0.78	down
ATP11B	ATPase, class VI, type 11B // ATPase, class VI, type 11B // ATPase, class VI, type 11B // ATPase, class VI, type 11B // ATPase, class VI, type 11B	coding	0.0129321	0.259	92.78	120.43	0.77	down
SNX4	sorting nexin 4 // sorting nexin 4 // sorting nexin 4 // sorting nexin 4 // sorting nexin 4	coding	0.0130415	0.26	128.4	166.28	0.77	down
AP4B1	adaptor-related protein complex 4, beta 1 subunit // adaptor-related protein complex 4, beta 1 subunit // adaptor-related protein complex 4, beta 1 subunit // adaptor-related protein complex 4, beta 1 subunit // adaptor-related protein complex 4, beta	coding	0.0131142	0.261	38.15	45.79	0.83	down
ARMC8	armadillo repeat containing 8 // armadillo repeat containing 8 // armadillo repeat containing 8 // armadillo repeat containing 8 // armadillo repeat containing 8 // armadillo repeat containing 8 // armadillo repeat containing 8 // armadillo repeat	coding	0.0131421	0.261	32.95	40.31	0.82	down
NDUFAF4	NADH dehydrogenase (ubiquinone) complex I, assembly factor 4 // NADH dehydrogenase (ubiquinone) complex I, assembly factor 4 // NADH dehydrogenase (ubiquinone) complex I, assembly factor 4 // NADH dehydrogenase (ubiquinone) complex I, assembly factor 4	coding	0.0131779	0.262	14.11	17.04	0.83	down
TYW5	tRNA-yW synthesizing protein 5 // tRNA-yW synthesizing protein 5 // tRNA-yW synthesizing protein 5 // tRNA-yW synthesizing protein 5 // tRNA-yW synthesizing protein 5	coding	0.0132046	0.262	17.6	21.13	0.83	down
MMS22L	MMS22-like, DNA repair protein // MMS22-like, DNA repair protein // MMS22-like, DNA repair protein // MMS22-like, DNA repair protein	coding	0.0132393	0.262	34.61	44.32	0.78	down
VPS13D	vacuolar protein sorting 13 homolog D (S. cerevisiae) // vacuolar protein sorting 13 homolog D (S. cerevisiae) // vacuolar protein sorting 13 homolog D (S. cerevisiae) // vacuolar protein sorting 13 homolog D (S. cerevisiae) // vacuolar protein sortin	coding	0.0132705	0.263	39.68	47.77	0.83	down
PSMD5	proteasome (prosome, macropain) 26S subunit, non-ATPase, 5 // proteasome (prosome, macropain) 26S subunit, non-ATPase, 5 // proteasome (prosome, macropain) 26S subunit, non-ATPase, 5 // proteasome (prosome, macropain) 26S subunit, non-ATPase, 5 // pro	coding	0.0133026	0.263	338.55	415.71	0.81	down
VPS35	vacuolar protein sorting 35 homolog (S. cerevisiae) // vacuolar protein sorting 35 homolog (S. cerevisiae) // vacuolar protein sorting 35 homolog (S. cerevisiae) // vacuolar protein sorting 35 homolog (S. cerevisiae) // vacuolar protein sorting 35 hom	coding	0.0134336	0.264	414.37	502.03	0.83	down
IMMP1L	IMP1 inner mitochondrial membrane peptidase-like (S. cerevisiae) // IMP1 inner mitochondrial membrane peptidase-like (S. cerevisiae) // IMP1 inner mitochondrial membrane peptidase-like (S. cerevisiae) // IMP1 inner mitochondrial membrane peptidase-like	coding	0.0134498	0.264	12.25	15.03	0.81	down
---	DQ598724,uc002dnm.3	coding	0.0134604	0.264	18.86	36.05	0.52	down
BIVM	basic, immunoglobulin-like variable motif containing // basic, immunoglobulin-like variable motif containing // basic, immunoglobulin-like variable motif containing // basic, immunoglobulin-like variable motif containing // basic, immunoglobulin-like	coding	0.0134988	0.264	18.84	23.72	0.79	down
MSANTD4	Myb/SANT-like DNA-binding domain containing 4 with coiled-coils	coding	0.0135107	0.265	11.6	14.66	0.79	down
GTF2H2D	general transcription factor IIH, polypeptide 2D // general transcription factor IIH, polypeptide 2C // general transcription factor IIH, polypeptide 2D // general transcription factor IIH, polypeptide 2D // general transcription factor IIH, polypepti	coding	0.0135493	0.265	121.8	147.89	0.82	down
---	AK098095,uc003vwb.1	coding	0.0135918	0.265	23.6	38.01	0.62	down
VPS8	vacuolar protein sorting 8 homolog (S. cerevisiae) // vacuolar protein sorting 8 homolog (S. cerevisiae) // uncharacterized LOC100505729 // vacuolar protein sorting 8 homolog (S. cerevisiae) // uncharacterized LOC100505729 // vacuolar protein sorting	coding	0.0135921	0.265	18.41	22.05	0.83	down
SEL1L	sel-1 suppressor of lin-12-like (C. elegans) // sel-1 suppressor of lin-12-like (C. elegans) // sel-1 suppressor of lin-12-like (C. elegans) // sel-1 suppressor of lin-12-like (C. elegans) // sel-1 suppressor of lin-12-like (C. elegans)	coding	0.0136646	0.266	189.75	230.48	0.82	down
SYNJ2BP-COX16	SYNJ2BP-COX16 readthrough // SYNJ2BP-COX16 readthrough // SYNJ2BP-COX16 readthrough // COX16 cytochrome c oxidase assembly homolog (S. cerevisiae) // COX16 cytochrome c oxidase assembly homolog (S. cerevisiae) // synaptojanin 2 binding protein // SY	coding	0.0136856	0.266	149.39	180.06	0.83	down
ENOX2	ecto-NOX disulfide-thiol exchanger 2 // ecto-NOX disulfide-thiol exchanger 2 // ecto-NOX disulfide-thiol exchanger 2 // ecto-NOX disulfide-thiol exchanger 2 // ecto-NOX disulfide-thiol exchanger 2 // ecto-NOX disulfide-thiol exchanger 2 // ecto-NOX	coding	0.013687	0.266	42.82	52.29	0.82	down
DOCK7	dedicator of cytokinesis 7 // dedicator of cytokinesis 7 // dedicator of cytokinesis 7 // dedicator of cytokinesis 7 // dedicator of cytokinesis 7 // dedicator of cytokinesis 7 // dedicator of cytokinesis 7	coding	0.0137096	0.266	125.51	162.22	0.77	down
HOOK3	hook homolog 3 (Drosophila) // hook homolog 3 (Drosophila) // hook homolog 3 (Drosophila) // hook homolog 3 (Drosophila)	coding	0.0137123	0.266	106.08	136.02	0.78	down
SNORD116-17	small nucleolar RNA, C/D box 116-17	coding	0.0137307	0.266	86.42	115.15	0.75	down
DLGAP5	discs, large (Drosophila) homolog-associated protein 5 // discs, large (Drosophila) homolog-associated protein 5 // discs, large (Drosophila) homolog-associated protein 5 // discs, large (Drosophila) homolog-associated protein 5 // discs, large (Droso	coding	0.0137602	0.266	257.47	316.18	0.81	down
ZNF680	zinc finger protein 680 // zinc finger protein 680 // zinc finger protein 680 // zinc finger protein 680 // zinc finger protein 680 // zinc finger protein 680	coding	0.01377	0.266	32.41	38.84	0.83	down
AP5M1	adaptor-related protein complex 5, mu 1 subunit // adaptor-related protein complex 5, mu 1 subunit // adaptor-related protein complex 5, mu 1 subunit // adaptor-related protein complex 5, mu 1 subunit // adaptor-related protein complex 5, mu 1 subunit	coding	0.0138227	0.267	39.21	50.84	0.77	down
CLCN3	chloride channel, voltage-sensitive 3 // chloride channel, voltage-sensitive 3 // chloride channel, voltage-sensitive 3 // chloride channel, voltage-sensitive 3 // chloride channel, voltage-sensitive 3 // chloride channel, voltage-sensitive 3 // chl	coding	0.0138543	0.267	39.6	49.14	0.81	down
LIG4	ligase IV, DNA, ATP-dependent // ligase IV, DNA, ATP-dependent // ligase IV, DNA, ATP-dependent // ligase IV, DNA, ATP-dependent // ligase IV, DNA, ATP-dependent // ligase IV, DNA, ATP-dependent // ligase IV, DNA, ATP-dependent	coding	0.0139625	0.268	22.59	27.24	0.83	down
ANKIB1	ankyrin repeat and IBR domain containing 1 // ankyrin repeat and IBR domain containing 1 // ankyrin repeat and IBR domain containing 1	coding	0.0140339	0.269	130.91	160.13	0.82	down
HOXC6	homeobox C6 // homeobox C6 // homeobox C6	coding	0.0140408	0.269	42.79	51.71	0.83	down
CEP350	centrosomal protein 350kDa // centrosomal protein 350kDa // centrosomal protein 350kDa	coding	0.0140442	0.269	58.81	74.08	0.79	down
HEATR5A	HEAT repeat containing 5A // HEAT repeat containing 5A // HEAT repeat containing 5A // HEAT repeat containing 5A // HEAT repeat containing 5A // HEAT repeat containing 5A // HEAT repeat containing 5A	coding	0.0141333	0.269	41.87	51.72	0.81	down
PLDN	pallidin homolog (mouse) // pallidin homolog (mouse) // pallidin homolog (mouse)	coding	0.0141489	0.269	80.49	96.82	0.83	down
LRP6	low density lipoprotein receptor-related protein 6 // low density lipoprotein receptor-related protein 6 // low density lipoprotein receptor-related protein 6 // low density lipoprotein receptor-related protein 6 // low density lipoprotein receptor-re	coding	0.014205	0.27	91.52	111.85	0.82	down
ASB7	ankyrin repeat and SOCS box containing 7 // ankyrin repeat and SOCS box containing 7 // ankyrin repeat and SOCS box containing 7 // ankyrin repeat and SOCS box containing 7 // ankyrin repeat and SOCS box containing 7 // ankyrin repeat and SOCS box co	coding	0.0142197	0.27	38.98	46.92	0.83	down
MLH3	mutL homolog 3 (E. coli) // mutL homolog 3 (E. coli) // mutL homolog 3 (E. coli) // mutL homolog 3 (E. coli) // mutL homolog 3 (E. coli) // mutL homolog 3 (E. coli) // mutL homolog 3 (E. coli) // mutL homolog 3 (E. coli) // mutL homolog 3 (E. coli	coding	0.0142357	0.27	13.81	16.59	0.83	down
C6orf62	chromosome 6 open reading frame 62 // chromosome 6 open reading frame 62 // chromosome 6 open reading frame 62 // chromosome 6 open reading frame 62 // chromosome 6 open reading frame 62 // chromosome 6 open reading frame 62	coding	0.0142488	0.27	261.86	326.67	0.8	down
HELLS	helicase, lymphoid-specific // helicase, lymphoid-specific // helicase, lymphoid-specific // helicase, lymphoid-specific // helicase, lymphoid-specific // helicase, lymphoid-specific // helicase, lymphoid-specific // helicase, lymphoid-specific //	coding	0.0142902	0.271	92.41	125.64	0.74	down
---	BC112927,uc001eis.2	coding	0.0143496	0.271	545.05	673.83	0.81	down
BLZF1	basic leucine zipper nuclear factor 1 // basic leucine zipper nuclear factor 1 // basic leucine zipper nuclear factor 1 // basic leucine zipper nuclear factor 1 // basic leucine zipper nuclear factor 1	coding	0.0143551	0.271	85.92	103.52	0.83	down
NARS2	asparaginyl-tRNA synthetase 2, mitochondrial (putative) // asparaginyl-tRNA synthetase 2, mitochondrial (putative) // asparaginyl-tRNA synthetase 2, mitochondrial (putative) // asparaginyl-tRNA synthetase 2, mitochondrial (putative) // asparaginyl-tRN	coding	0.0143568	0.271	40.01	48.59	0.82	down
POLA1	polymerase (DNA directed), alpha 1, catalytic subunit // polymerase (DNA directed), alpha 1, catalytic subunit // polymerase (DNA directed), alpha 1, catalytic subunit // polymerase (DNA directed), alpha 1, catalytic subunit	coding	0.0144388	0.271	116.86	147.67	0.79	down
ACSL4	acyl-CoA synthetase long-chain family member 4 // acyl-CoA synthetase long-chain family member 4 // acyl-CoA synthetase long-chain family member 4 // acyl-CoA synthetase long-chain family member 4 // acyl-CoA synthetase long-chain family member 4 //	coding	0.0144798	0.271	267.85	333.99	0.8	down
CHD4	chromodomain helicase DNA binding protein 4 // chromodomain helicase DNA binding protein 4 // chromodomain helicase DNA binding protein 4 // chromodomain helicase DNA binding protein 4 // chromodomain helicase DNA binding protein 4 // chromodomain he	coding	0.0144833	0.271	443.21	540.09	0.82	down
TMEM19	transmembrane protein 19 // transmembrane protein 19 // transmembrane protein 19 // transmembrane protein 19	coding	0.0145044	0.272	112.43	137.16	0.82	down
YTHDC2	YTH domain containing 2 // YTH domain containing 2 // YTH domain containing 2 // YTH domain containing 2 // YTH domain containing 2	coding	0.0145244	0.272	19.97	24.91	0.8	down
DDX52	DEAD (Asp-Glu-Ala-Asp) box polypeptide 52 // DEAD (Asp-Glu-Ala-Asp) box polypeptide 52 // DEAD (Asp-Glu-Ala-Asp) box polypeptide 52 // DEAD (Asp-Glu-Ala-Asp) box polypeptide 52 // DEAD (Asp-Glu-Ala-Asp) box polypeptide 52	coding	0.0145356	0.272	157.67	199.96	0.79	down
GUF1	GUF1 GTPase homolog (S. cerevisiae) // GUF1 GTPase homolog (S. cerevisiae) // GUF1 GTPase homolog (S. cerevisiae) // GUF1 GTPase homolog (S. cerevisiae)	coding	0.014553	0.272	102.05	139.39	0.73	down
TBL1XR1	transducin (beta)-like 1 X-linked receptor 1 // transducin (beta)-like 1 X-linked receptor 1 // transducin (beta)-like 1 X-linked receptor 1 // transducin (beta)-like 1 X-linked receptor 1 // transducin (beta)-like 1 X-linked receptor 1	coding	0.0145813	0.272	120.59	151.37	0.8	down
TMEM81	transmembrane protein 81 // transmembrane protein 81 // transmembrane protein 81	coding	0.0146887	0.273	4.75	5.88	0.81	down
EIF5B	eukaryotic translation initiation factor 5B // eukaryotic translation initiation factor 5B // eukaryotic translation initiation factor 5B	coding	0.0147233	0.273	271.49	348.27	0.78	down
SCARNA22	small Cajal body-specific RNA 22 // small Cajal body-specific RNA 22 // small Cajal body-specific RNA 22	coding	0.0147907	0.274	445.73	544.62	0.82	down
KIAA2026	KIAA2026 // KIAA2026 // KIAA2026 // KIAA2026	coding	0.0148071	0.274	36.02	45.37	0.79	down
LOC728463	uncharacterized LOC728463	coding	0.0148345	0.274	11.37	14.28	0.8	down
MPHOSPH8	M-phase phosphoprotein 8 // M-phase phosphoprotein 8 // M-phase phosphoprotein 8 // M-phase phosphoprotein 8 // M-phase phosphoprotein 8 // M-phase phosphoprotein 8 // M-phase phosphoprotein 8	coding	0.0148382	0.274	33.61	40.88	0.82	down
---	DQ583824,uc010uhs.1	coding	0.0148573	0.274	3.73	4.51	0.83	down
NF1	neurofibromin 1 // neurofibromin 1 // neurofibromin 1 // neurofibromin 1 // neurofibromin 1 // neurofibromin 1 // neurofibromin 1 // neurofibromin 1 // neurofibromin 1	coding	0.0148726	0.274	143.17	185.16	0.77	down
IQGAP1	IQ motif containing GTPase activating protein 1 // IQ motif containing GTPase activating protein 1 // IQ motif containing GTPase activating protein 1 // IQ motif containing GTPase activating protein 1 // IQ motif containing GTPase activating protein 1	coding	0.0148739	0.274	741.97	892.63	0.83	down
RNFT1	ring finger protein, transmembrane 1 // ring finger protein, transmembrane 1 // ring finger protein, transmembrane 1 // ring finger protein, transmembrane 1	coding	0.01494	0.275	35.26	45.34	0.78	down
PSMA3	proteasome (prosome, macropain) subunit, alpha type, 3 // proteasome (prosome, macropain) subunit, alpha type, 3 // proteasome (prosome, macropain) subunit, alpha type, 3 // proteasome (prosome, macropain) subunit, alpha type, 3 // proteasome (prosome	coding	0.0149518	0.275	142.16	173.34	0.82	down
ZFP90	zinc finger protein 90 homolog (mouse) // zinc finger protein 90 homolog (mouse) // zinc finger protein 90 homolog (mouse) // zinc finger protein 90 homolog (mouse)	coding	0.0149908	0.275	36.44	43.99	0.83	down
PAWR	PRKC, apoptosis, WT1, regulator // PRKC, apoptosis, WT1, regulator // PRKC, apoptosis, WT1, regulator // PRKC, apoptosis, WT1, regulator	coding	0.0150082	0.275	174.2	213.89	0.81	down
ZNF730	zinc finger protein 730	coding	0.0150472	0.276	11.92	14.37	0.83	down
MED31	mediator complex subunit 31 // mediator complex subunit 31 // mediator complex subunit 31	coding	0.0150564	0.276	193.83	242.78	0.8	down
---	DQ572208,uc021svz.1	coding	0.0150589	0.276	9.16	14.58	0.63	down
PRPF4B	PRP4 pre-mRNA processing factor 4 homolog B (yeast) // PRP4 pre-mRNA processing factor 4 homolog B (yeast) // PRP4 pre-mRNA processing factor 4 homolog B (yeast) // PRP4 pre-mRNA processing factor 4 homolog B (yeast) // PRP4 pre-mRNA processing factor	coding	0.0150738	0.276	30.66	37.83	0.81	down
METTL4	methyltransferase like 4 // methyltransferase like 4 // methyltransferase like 4 // methyltransferase like 4 // methyltransferase like 4	coding	0.0151276	0.276	38.34	48.03	0.8	down
VPS29	vacuolar protein sorting 29 homolog (S. cerevisiae) // vacuolar protein sorting 29 homolog (S. cerevisiae) // vacuolar protein sorting 29 homolog (S. cerevisiae) // vacuolar protein sorting 29 homolog (S. cerevisiae) // vacuolar protein sorting 29 hom	coding	0.0152167	0.277	19.09	23.01	0.83	down
MKLN1	muskelin 1, intracellular mediator containing kelch motifs // muskelin 1, intracellular mediator containing kelch motifs // muskelin 1, intracellular mediator containing kelch motifs // muskelin 1, intracellular mediator containing kelch motifs // mus	coding	0.0152253	0.277	89.76	111.1	0.81	down
KIF3B	kinesin family member 3B // kinesin family member 3B // kinesin family member 3B // kinesin family member 3B // kinesin family member 3B	coding	0.0152446	0.277	214.12	259.76	0.82	down
ALG10	asparagine-linked glycosylation 10, alpha-1,2-glucosyltransferase homolog (S. pombe) // asparagine-linked glycosylation 10, alpha-1,2-glucosyltransferase homolog (S. pombe) // asparagine-linked glycosylation 10, alpha-1,2-glucosyltransferase homolog (S.	coding	0.0152596	0.277	38.39	50.14	0.77	down
XRN1	5'-3' exoribonuclease 1 // 5'-3' exoribonuclease 1 // 5'-3' exoribonuclease 1 // 5'-3' exoribonuclease 1 // 5'-3' exoribonuclease 1 // 5'-3' exoribonuclease 1 // 5'-3' exoribonuclease 1	coding	0.0152809	0.278	35.97	46.95	0.77	down
PHKB	phosphorylase kinase, beta // phosphorylase kinase, beta // phosphorylase kinase, beta // phosphorylase kinase, beta // phosphorylase kinase, beta // phosphorylase kinase, beta	coding	0.0153242	0.278	105.02	130.1	0.81	down
SEC23A	Sec23 homolog A (S. cerevisiae) // Sec23 homolog A (S. cerevisiae) // Sec23 homolog A (S. cerevisiae) // Sec23 homolog A (S. cerevisiae) // Sec23 homolog A (S. cerevisiae) // Sec23 homolog A (S. cerevisiae) // Sec23 homolog A (S. cerevisiae) // Sec	coding	0.0153367	0.278	371.66	449.12	0.83	down
SPATA5	spermatogenesis associated 5 // spermatogenesis associated 5 // spermatogenesis associated 5 // spermatogenesis associated 5	coding	0.0153969	0.278	42.19	53.9	0.78	down
TMX3	thioredoxin-related transmembrane protein 3 // thioredoxin-related transmembrane protein 3 // thioredoxin-related transmembrane protein 3 // thioredoxin-related transmembrane protein 3 // thioredoxin-related transmembrane protein 3 // thioredoxin-rel	coding	0.0154088	0.278	65.69	84.93	0.77	down
MTBP	Mdm2, transformed 3T3 cell double minute 2, p53 binding protein (mouse) binding protein, 104kDa // Mdm2, transformed 3T3 cell double minute 2, p53 binding protein (mouse) binding protein, 104kDa // Mdm2, transformed 3T3 cell double minute 2, p53 binding	coding	0.0154216	0.278	29.52	37.89	0.78	down
PIK3C2A	phosphoinositide-3-kinase, class 2, alpha polypeptide // phosphoinositide-3-kinase, class 2, alpha polypeptide // phosphoinositide-3-kinase, class 2, alpha polypeptide // phosphoinositide-3-kinase, class 2, alpha polypeptide // phosphoinositide-3-kina	coding	0.0154334	0.278	103.75	140.07	0.74	down
NUPL1	nucleoporin like 1 // nucleoporin like 1 // nucleoporin like 1 // nucleoporin like 1 // nucleoporin like 1 // nucleoporin like 1 // nucleoporin like 1 // nucleoporin like 1 // nucleoporin like 1	coding	0.0155135	0.279	117.84	143.81	0.82	down
FRYL	FRY-like // FRY-like // FRY-like // FRY-like // FRY-like // FRY-like // FRY-like // FRY-like // FRY-like	coding	0.0156986	0.281	81.08	107.12	0.76	down
KNTC1	kinetochore associated 1 // kinetochore associated 1 // kinetochore associated 1 // kinetochore associated 1 // kinetochore associated 1 // kinetochore associated 1 // kinetochore associated 1	coding	0.0157086	0.281	81.79	104.18	0.79	down
PSME4	proteasome (prosome, macropain) activator subunit 4 // proteasome (prosome, macropain) activator subunit 4 // proteasome (prosome, macropain) activator subunit 4 // proteasome (prosome, macropain) activator subunit 4 // proteasome (prosome, macropain)	coding	0.0157152	0.281	231.41	297.36	0.78	down
CD274	CD274 molecule // CD274 molecule // CD274 molecule // CD274 molecule // CD274 molecule // CD274 molecule // CD274 molecule	coding	0.0157198	0.281	37.05	46.27	0.8	down
LMO7	LIM domain 7 // LIM domain 7 // LIM domain 7 // LIM domain 7 // LIM domain 7 // LIM domain 7 // LIM domain 7 // LIM domain 7 // LIM domain 7	coding	0.0157833	0.281	170.92	211.8	0.81	down
TMEM60	transmembrane protein 60 // transmembrane protein 60 // transmembrane protein 60	coding	0.0158073	0.281	79.2	97.98	0.81	down
NUP133	nucleoporin 133kDa // nucleoporin 133kDa // nucleoporin 133kDa // nucleoporin 133kDa // nucleoporin 133kDa // nucleoporin 133kDa // nucleoporin 133kDa // nucleoporin 133kDa	coding	0.0158105	0.281	76.56	94.45	0.81	down
RB1	retinoblastoma 1 // retinoblastoma 1 // retinoblastoma 1 // retinoblastoma 1 // retinoblastoma 1 // retinoblastoma 1	coding	0.0158518	0.281	176.01	219.19	0.8	down
---	uc021srn.1	coding	0.0158526	0.281	20.11	24.88	0.81	down
TM2D2	TM2 domain containing 2 // TM2 domain containing 2 // TM2 domain containing 2 // TM2 domain containing 2 // TM2 domain containing 2 // TM2 domain containing 2 // TM2 domain containing 2 // TM2 domain containing 2 // TM2 domain containing 2 // TM2	coding	0.0158699	0.281	117.76	143.72	0.82	down
ATM	ataxia telangiectasia mutated // ataxia telangiectasia mutated // ataxia telangiectasia mutated // ataxia telangiectasia mutated // ataxia telangiectasia mutated // ataxia telangiectasia mutated	coding	0.0158913	0.282	17.42	22.34	0.78	down
LBR	lamin B receptor // lamin B receptor // lamin B receptor // lamin B receptor // lamin B receptor // lamin B receptor	coding	0.0159458	0.282	185.46	228.47	0.81	down
DPP8	dipeptidyl-peptidase 8 // dipeptidyl-peptidase 8 // dipeptidyl-peptidase 8 // dipeptidyl-peptidase 8 // dipeptidyl-peptidase 8 // dipeptidyl-peptidase 8 // dipeptidyl-peptidase 8 // dipeptidyl-peptidase 8 // dipeptidyl-peptidase 8 // dipeptidyl-p	coding	0.0161046	0.284	85.01	107.03	0.79	down
TLK2	tousled-like kinase 2 // tousled-like kinase 2 // tousled-like kinase 2 // tousled-like kinase 2 // tousled-like kinase 2 // tousled-like kinase 2	coding	0.0161079	0.284	125.57	155.82	0.81	down
GFM1	G elongation factor, mitochondrial 1 // G elongation factor, mitochondrial 1 // G elongation factor, mitochondrial 1 // G elongation factor, mitochondrial 1 // G elongation factor, mitochondrial 1 // G elongation factor, mitochondrial 1 // G elongat	coding	0.0161493	0.284	59.32	71.57	0.83	down
POLQ	polymerase (DNA directed), theta // polymerase (DNA directed), theta // polymerase (DNA directed), theta // polymerase (DNA directed), theta // polymerase (DNA directed), theta	coding	0.0162297	0.284	35.98	47.35	0.76	down
GLS	glutaminase // glutaminase // glutaminase // glutaminase // glutaminase // glutaminase // glutaminase // glutaminase // glutaminase	coding	0.0162528	0.285	30.68	38.13	0.8	down
ADD3	adducin 3 (gamma) // adducin 3 (gamma) // adducin 3 (gamma) // adducin 3 (gamma) // adducin 3 (gamma) // adducin 3 (gamma) // adducin 3 (gamma) // adducin 3 (gamma)	coding	0.0162829	0.285	54.49	65.75	0.83	down
GBE1	glucan (1,4-alpha-), branching enzyme 1 // glucan (1,4-alpha-), branching enzyme 1 // glucan (1,4-alpha-), branching enzyme 1 // glucan (1,4-alpha-), branching enzyme 1 // glucan (1,4-alpha-), branching enzyme 1 // glucan (1,4-alpha-), branching enzy	coding	0.0163267	0.285	76.47	93.32	0.82	down
ARFIP1	ADP-ribosylation factor interacting protein 1 // ADP-ribosylation factor interacting protein 1 // ADP-ribosylation factor interacting protein 1 // ADP-ribosylation factor interacting protein 1 // ADP-ribosylation factor interacting protein 1 // ADP-r	coding	0.0163504	0.286	31.82	39.01	0.82	down
SLC35F5	solute carrier family 35, member F5 // solute carrier family 35, member F5 // solute carrier family 35, member F5 // solute carrier family 35, member F5 // solute carrier family 35, member F5 // solute carrier family 35, member F5	coding	0.0163977	0.286	74.71	96.18	0.78	down
FBXO22	F-box protein 22 // F-box protein 22 // F-box protein 22 // F-box protein 22 // F-box protein 22 // F-box protein 22 // F-box protein 22 // F-box protein 22 // F-box protein 22 // F-box protein 22	coding	0.0164706	0.287	43	55.59	0.77	down
---	AK124523,uc022bjc.1	coding	0.0165645	0.287	4.76	5.87	0.81	down
NBPF1	neuroblastoma breakpoint family, member 1 // neuroblastoma breakpoint family, member 1	coding	0.0165998	0.288	149.3	180.59	0.83	down
RN5S70	RNA, 5S ribosomal 70	coding	0.0166719	0.288	10.63	13.41	0.79	down
SENP6	SUMO1/sentrin specific peptidase 6 // SUMO1/sentrin specific peptidase 6 // SUMO1/sentrin specific peptidase 6 // SUMO1/sentrin specific peptidase 6 // SUMO1/sentrin specific peptidase 6 // SUMO1/sentrin specific peptidase 6 // SUMO1/sentrin specifi	coding	0.0167463	0.289	50.38	62.17	0.81	down
GPSM2	G-protein signaling modulator 2 // G-protein signaling modulator 2 // G-protein signaling modulator 2 // G-protein signaling modulator 2	coding	0.0167579	0.289	87.99	108.81	0.81	down
TOPBP1	topoisomerase (DNA) II binding protein 1 // topoisomerase (DNA) II binding protein 1 // topoisomerase (DNA) II binding protein 1 // topoisomerase (DNA) II binding protein 1 // topoisomerase (DNA) II binding protein 1	coding	0.0168114	0.289	118.27	147.2	0.8	down
ATP2C1	ATPase, Ca++ transporting, type 2C, member 1 // ATPase, Ca++ transporting, type 2C, member 1 // ATPase, Ca++ transporting, type 2C, member 1 // ATPase, Ca++ transporting, type 2C, member 1 // ATPase, Ca++ transporting, type 2C, member 1 // ATPase, Ca	coding	0.0168595	0.29	125.36	153.04	0.82	down
C5orf54	chromosome 5 open reading frame 54 // chromosome 5 open reading frame 54 // chromosome 5 open reading frame 54 // chromosome 5 open reading frame 54	coding	0.0168666	0.29	8.98	11.16	0.8	down
C1orf131	chromosome 1 open reading frame 131 // chromosome 1 open reading frame 131 // chromosome 1 open reading frame 131 // chromosome 1 open reading frame 131 // chromosome 1 open reading frame 131 // chromosome 1 open reading frame 131 // chromosome 1 op	coding	0.0168824	0.29	20.18	24.43	0.83	down
FBXO8	F-box protein 8 // F-box protein 8 // F-box protein 8 // F-box protein 8 // F-box protein 8 // F-box protein 8	coding	0.0169271	0.291	32.68	40.57	0.81	down
RLF	rearranged L-myc fusion // rearranged L-myc fusion // rearranged L-myc fusion // rearranged L-myc fusion // rearranged L-myc fusion	coding	0.0169498	0.291	69.73	86.7	0.8	down
BBS10	Bardet-Biedl syndrome 10 // Bardet-Biedl syndrome 10 // Bardet-Biedl syndrome 10	coding	0.017015	0.291	21.77	26.56	0.82	down
PIGB	phosphatidylinositol glycan anchor biosynthesis, class B // phosphatidylinositol glycan anchor biosynthesis, class B // phosphatidylinositol glycan anchor biosynthesis, class B // phosphatidylinositol glycan anchor biosynthesis, class B	coding	0.0170207	0.291	35.93	43.66	0.82	down
---	uc021yqq.1	coding	0.01704	0.291	23.99	30.56	0.79	down
SNORA31	small nucleolar RNA, H/ACA box 31 // small nucleolar RNA, H/ACA box 31 // small nucleolar RNA, H/ACA box 31	coding	0.0170408	0.291	51.51	67.33	0.76	down
PHIP	pleckstrin homology domain interacting protein // pleckstrin homology domain interacting protein // pleckstrin homology domain interacting protein // pleckstrin homology domain interacting protein // pleckstrin homology domain interacting protein	coding	0.0170449	0.291	70.52	90.27	0.78	down
SPPL2A	signal peptide peptidase like 2A // signal peptide peptidase like 2A // signal peptide peptidase like 2A // signal peptide peptidase like 2A	coding	0.0171284	0.292	167.84	215.16	0.78	down
TMEM194B	transmembrane protein 194B // transmembrane protein 194B // transmembrane protein 194B	coding	0.0172319	0.292	23.21	29.38	0.79	down
PANK3	pantothenate kinase 3 // pantothenate kinase 3 // pantothenate kinase 3 // pantothenate kinase 3	coding	0.017241	0.292	167.99	217.2	0.77	down
---	DQ582460,uc002bxv.1	coding	0.0172616	0.292	5.72	7.45	0.77	down
---	DQ582460,uc021sya.1	coding	0.0172616	0.292	5.72	7.45	0.77	down
---	DQ582460,uc002byb.1	coding	0.0172616	0.292	5.72	7.45	0.77	down
---	DQ582460,uc002byh.2	coding	0.0172616	0.292	5.72	7.45	0.77	down
---	DQ582460,uc010usl.2	coding	0.0172616	0.292	5.72	7.45	0.77	down
---	DQ582460,uc021syk.1	coding	0.0172616	0.292	5.72	7.45	0.77	down
---	DQ582460,uc002byz.2	coding	0.0172616	0.292	5.72	7.45	0.77	down
---	DQ582460,uc021sym.1	coding	0.0172616	0.292	5.72	7.45	0.77	down
---	DQ582460,uc021syn.1	coding	0.0172616	0.292	5.72	7.45	0.77	down
---	DQ582460,uc021syp.1	coding	0.0172616	0.292	5.72	7.45	0.77	down
EXOC5	exocyst complex component 5 // exocyst complex component 5 // exocyst complex component 5 // exocyst complex component 5 // exocyst complex component 5	coding	0.0173042	0.292	97.2	122.62	0.79	down
PCNX	pecanex homolog (Drosophila) // pecanex homolog (Drosophila) // pecanex homolog (Drosophila) // pecanex homolog (Drosophila) // pecanex homolog (Drosophila) // pecanex homolog (Drosophila)	coding	0.0173088	0.292	113.51	138.71	0.82	down
SPG11	spastic paraplegia 11 (autosomal recessive) // spastic paraplegia 11 (autosomal recessive) // spastic paraplegia 11 (autosomal recessive) // spastic paraplegia 11 (autosomal recessive) // spastic paraplegia 11 (autosomal recessive) // spastic paraple	coding	0.0173331	0.292	30.56	37.74	0.81	down
NUP107	nucleoporin 107kDa // nucleoporin 107kDa // nucleoporin 107kDa // nucleoporin 107kDa // nucleoporin 107kDa // nucleoporin 107kDa	coding	0.0173417	0.292	119.26	146.79	0.81	down
KIF14	kinesin family member 14 // kinesin family member 14 // kinesin family member 14	coding	0.0173809	0.292	55	75.85	0.73	down
KIAA0494	KIAA0494 // KIAA0494 // KIAA0494 // KIAA0494	coding	0.017411	0.292	189.88	230.02	0.83	down
WDR76	WD repeat domain 76 // WD repeat domain 76 // WD repeat domain 76 // WD repeat domain 76 // WD repeat domain 76 // WD repeat domain 76 // WD repeat domain 76	coding	0.0174776	0.293	307.74	375.19	0.82	down
---	DQ583395,uc021wbk.1	coding	0.0175889	0.294	125.75	151.23	0.83	down
REEP3	receptor accessory protein 3 // receptor accessory protein 3 // receptor accessory protein 3 // receptor accessory protein 3 // receptor accessory protein 3	coding	0.0175931	0.294	221.31	269.89	0.82	down
---	DQ596074,uc011ajh.1	coding	0.0175992	0.294	11.05	17.78	0.62	down
PREPL	prolyl endopeptidase-like // prolyl endopeptidase-like // prolyl endopeptidase-like // prolyl endopeptidase-like // prolyl endopeptidase-like // prolyl endopeptidase-like // prolyl endopeptidase-like // prolyl endopeptidase-like // prolyl endopept	coding	0.0176014	0.294	100.05	122.47	0.82	down
RBBP9	retinoblastoma binding protein 9 // retinoblastoma binding protein 9 // retinoblastoma binding protein 9 // retinoblastoma binding protein 9 // retinoblastoma binding protein 9	coding	0.0176031	0.294	170.12	205.36	0.83	down
---	AK054970,uc001uyq.1	coding	0.0176175	0.294	5.1	6.18	0.83	down
---	uc021rck.1	coding	0.0176641	0.294	21.16	26.69	0.79	down
C14orf129	chromosome 14 open reading frame 129 // chromosome 14 open reading frame 129 // chromosome 14 open reading frame 129 // chromosome 14 open reading frame 129 // chromosome 14 open reading frame 129 // chromosome 14 open reading frame 129	coding	0.0177092	0.294	33.77	41.13	0.82	down
BPTF	bromodomain PHD finger transcription factor // bromodomain PHD finger transcription factor // Rho GTPase activating protein 27 pseudogene // bromodomain PHD finger transcription factor // Rho GTPase activating protein 27 pseudogene // bromodomain PHD	coding	0.0177176	0.294	164.67	203.26	0.81	down
ZMYM2	zinc finger, MYM-type 2 // zinc finger, MYM-type 2 // zinc finger, MYM-type 2 // zinc finger, MYM-type 2 // zinc finger, MYM-type 2 // zinc finger, MYM-type 2 // zinc finger, MYM-type 2 // zinc finger, MYM-type 2 // zinc finger, MYM-type 2 // zin	coding	0.017776	0.294	31.35	39.04	0.8	down
CCDC43	coiled-coil domain containing 43 // coiled-coil domain containing 43 // coiled-coil domain containing 43 // coiled-coil domain containing 43 // coiled-coil domain containing 43	coding	0.0179549	0.296	117.28	143.78	0.82	down
GCFC1	GC-rich sequence DNA-binding factor 1 // GC-rich sequence DNA-binding factor 1 // GC-rich sequence DNA-binding factor 1 // GC-rich sequence DNA-binding factor 1 // GC-rich sequence DNA-binding factor 1 // GC-rich sequence DNA-binding factor 1	coding	0.0179575	0.296	23.79	29.19	0.82	down
RGPD1	RANBP2-like and GRIP domain containing 1 // RANBP2-like and GRIP domain containing 2 // RANBP2-like and GRIP domain containing 1 // RANBP2-like and GRIP domain containing 1 // RANBP2-like and GRIP domain containing 1 // RANBP2-like and GRIP domain co	coding	0.0179652	0.296	109.64	139.58	0.79	down
TMEM87B	transmembrane protein 87B // transmembrane protein 87B // transmembrane protein 87B // transmembrane protein 87B	coding	0.0179927	0.296	85.69	104.2	0.82	down
CLCC1	chloride channel CLIC-like 1 // chloride channel CLIC-like 1 // chloride channel CLIC-like 1 // chloride channel CLIC-like 1 // chloride channel CLIC-like 1 // chloride channel CLIC-like 1 // chloride channel CLIC-like 1 // chloride channel CLIC-li	coding	0.0179965	0.296	118.73	150.55	0.79	down
SLC30A7	solute carrier family 30 (zinc transporter), member 7 // solute carrier family 30 (zinc transporter), member 7 // solute carrier family 30 (zinc transporter), member 7 // solute carrier family 30 (zinc transporter), member 7 // solute carrier family 3	coding	0.0181362	0.297	109.48	137.11	0.8	down
KIAA0196	KIAA0196 // KIAA0196 // KIAA0196 // KIAA0196 // KIAA0196 // KIAA0196	coding	0.0181803	0.297	200.9	241.24	0.83	down
FER	fer (fps/fes related) tyrosine kinase // fer (fps/fes related) tyrosine kinase // fer (fps/fes related) tyrosine kinase // fer (fps/fes related) tyrosine kinase // fer (fps/fes related) tyrosine kinase	coding	0.0182377	0.298	37.53	45.04	0.83	down
MSH2	mutS homolog 2, colon cancer, nonpolyposis type 1 (E. coli) // mutS homolog 2, colon cancer, nonpolyposis type 1 (E. coli) // mutS homolog 2, colon cancer, nonpolyposis type 1 (E. coli) // mutS homolog 2, colon cancer, nonpolyposis type 1 (E. coli) //	coding	0.0182595	0.298	168.37	211.95	0.79	down
ABCD3	ATP-binding cassette, sub-family D (ALD), member 3 // ATP-binding cassette, sub-family D (ALD), member 3 // ATP-binding cassette, sub-family D (ALD), member 3 // ATP-binding cassette, sub-family D (ALD), member 3 // ATP-binding cassette, sub-family D	coding	0.0183313	0.298	125.16	157.24	0.8	down
ITCH	itchy E3 ubiquitin protein ligase // itchy E3 ubiquitin protein ligase // itchy E3 ubiquitin protein ligase // itchy E3 ubiquitin protein ligase // itchy E3 ubiquitin protein ligase // itchy E3 ubiquitin protein ligase	coding	0.0183473	0.299	354.35	425.24	0.83	down
RMND1	required for meiotic nuclear division 1 homolog (S. cerevisiae) // required for meiotic nuclear division 1 homolog (S. cerevisiae) // required for meiotic nuclear division 1 homolog (S. cerevisiae) // required for meiotic nuclear division 1 homolog (S.	coding	0.0183485	0.299	40.63	50.54	0.8	down
---	uc021ypf.1	coding	0.0183723	0.299	76.96	92.83	0.83	down
PHF6	PHD finger protein 6 // PHD finger protein 6 // PHD finger protein 6 // PHD finger protein 6 // PHD finger protein 6 // PHD finger protein 6 // PHD finger protein 6 // PHD finger protein 6 // PHD finger protein 6 // PHD finger protein 6	coding	0.0186027	0.3	176.04	217.28	0.81	down
IRAK4	interleukin-1 receptor-associated kinase 4 // interleukin-1 receptor-associated kinase 4 // interleukin-1 receptor-associated kinase 4 // interleukin-1 receptor-associated kinase 4 // interleukin-1 receptor-associated kinase 4 // interleukin-1 recept	coding	0.0186222	0.3	23.02	28.76	0.8	down
SPAG9	sperm associated antigen 9 // sperm associated antigen 9 // sperm associated antigen 9 // sperm associated antigen 9 // sperm associated antigen 9 // sperm associated antigen 9 // sperm associated antigen 9 // sperm associated antigen 9 // sperm a	coding	0.0186274	0.3	87.74	106.08	0.83	down
LOC389831	uncharacterized LOC389831	coding	0.0186943	0.301	37.33	50.79	0.74	down
COA5	cytochrome C oxidase assembly factor 5 // cytochrome C oxidase assembly factor 5 // cytochrome C oxidase assembly factor 5 // cytochrome C oxidase assembly factor 5 // cytochrome C oxidase assembly factor 5	coding	0.0187026	0.301	17.68	21.42	0.83	down
TTPAL	tocopherol (alpha) transfer protein-like // tocopherol (alpha) transfer protein-like // tocopherol (alpha) transfer protein-like // tocopherol (alpha) transfer protein-like // tocopherol (alpha) transfer protein-like // tocopherol (alpha) transfer pr	coding	0.0189428	0.302	157.02	192.45	0.82	down
---	DQ570460,uc022bat.1	coding	0.0190228	0.303	3.13	4.36	0.72	down
SECISBP2L	SECIS binding protein 2-like // SECIS binding protein 2-like // SECIS binding protein 2-like // SECIS binding protein 2-like // SECIS binding protein 2-like // SECIS binding protein 2-like	coding	0.019093	0.303	107.55	136.09	0.79	down
HECTD1	HECT domain containing E3 ubiquitin protein ligase 1 // HECT domain containing E3 ubiquitin protein ligase 1 // HECT domain containing E3 ubiquitin protein ligase 1 // HECT domain containing E3 ubiquitin protein ligase 1 // HECT domain containing E3 u	coding	0.0191061	0.303	106.27	138.27	0.77	down
KRTAP26-1	keratin associated protein 26-1 // keratin associated protein 26-1 // keratin associated protein 26-1	coding	0.0191189	0.303	8.15	9.83	0.83	down
CDKL5	cyclin-dependent kinase-like 5 // cyclin-dependent kinase-like 5 // cyclin-dependent kinase-like 5 // cyclin-dependent kinase-like 5 // cyclin-dependent kinase-like 5	coding	0.0191311	0.303	34.4	41.32	0.83	down
LMBR1	limb region 1 homolog (mouse) // limb region 1 homolog (mouse) // limb region 1 homolog (mouse) // limb region 1 homolog (mouse) // limb region 1 homolog (mouse) // limb region 1 homolog (mouse) // limb region 1 homolog (mouse) // limb region 1 hom	coding	0.0191323	0.303	108.39	131.81	0.82	down
---	uc021xbg.1	coding	0.0191366	0.303	6.74	8.96	0.75	down
KLHL7	kelch-like 7 (Drosophila) // kelch-like 7 (Drosophila) // kelch-like 7 (Drosophila) // kelch-like 7 (Drosophila) // kelch-like 7 (Drosophila) // kelch-like 7 (Drosophila) // kelch-like 7 (Drosophila) // kelch-like 7 (Drosophila) // kelch-like 7 (D	coding	0.0191931	0.304	32.49	40.08	0.81	down
RNGTT	RNA guanylyltransferase and 5'-phosphatase // RNA guanylyltransferase and 5'-phosphatase // RNA guanylyltransferase and 5'-phosphatase // RNA guanylyltransferase and 5'-phosphatase // RNA guanylyltransferase and 5'-phosphatase // RNA guanylyltransfer	coding	0.0192002	0.304	100.89	122.96	0.82	down
FBXO28	F-box protein 28 // F-box protein 28 // F-box protein 28 // F-box protein 28 // F-box protein 28	coding	0.0192324	0.304	92.3	112.64	0.82	down
ZNF638	zinc finger protein 638 // zinc finger protein 638 // zinc finger protein 638 // zinc finger protein 638 // zinc finger protein 638 // zinc finger protein 638 // zinc finger protein 638 // zinc finger protein 638 // zinc finger protein 638 // zin	coding	0.0192811	0.305	26.75	32.16	0.83	down
---	uc021qiz.1	coding	0.0193459	0.305	15.84	19.6	0.81	down
RFC1	replication factor C (activator 1) 1, 145kDa // replication factor C (activator 1) 1, 145kDa // replication factor C (activator 1) 1, 145kDa // replication factor C (activator 1) 1, 145kDa // replication factor C (activator 1) 1, 145kDa // replicatio	coding	0.0193593	0.305	210.15	255.35	0.82	down
---	DQ576239,uc001mzc.2	coding	0.0193705	0.305	4.02	5.04	0.8	down
CPSF2	cleavage and polyadenylation specific factor 2, 100kDa // cleavage and polyadenylation specific factor 2, 100kDa // cleavage and polyadenylation specific factor 2, 100kDa	coding	0.0193747	0.305	157.13	198.73	0.79	down
SEC23IP	SEC23 interacting protein // SEC23 interacting protein // SEC23 interacting protein // SEC23 interacting protein // SEC23 interacting protein // SEC23 interacting protein	coding	0.0194804	0.305	109.05	138.75	0.79	down
KIAA1731	KIAA1731 // KIAA1731 // KIAA1731 // KIAA1731 // KIAA1731 // KIAA1731	coding	0.0194935	0.305	17.98	23.67	0.76	down
GK5	glycerol kinase 5 (putative) // glycerol kinase 5 (putative) // glycerol kinase 5 (putative) // glycerol kinase 5 (putative) // glycerol kinase 5 (putative) // glycerol kinase 5 (putative)	coding	0.0194959	0.305	33.66	41.49	0.81	down
OSBPL11	oxysterol binding protein-like 11 // oxysterol binding protein-like 11 // oxysterol binding protein-like 11	coding	0.0195282	0.305	78.48	97.69	0.8	down
CRYBG3	beta-gamma crystallin domain containing 3	coding	0.019583	0.305	57.84	69.49	0.83	down
DNAJA1	DnaJ (Hsp40) homolog, subfamily A, member 1 // DnaJ (Hsp40) homolog, subfamily A, member 1 // DnaJ (Hsp40) homolog, subfamily A, member 1 // DnaJ (Hsp40) homolog, subfamily A, member 1 // DnaJ (Hsp40) homolog, subfamily A, member 1 // DnaJ (Hsp40) ho	coding	0.0196273	0.305	722.91	902.04	0.8	down
AGL	amylo-alpha-1, 6-glucosidase, 4-alpha-glucanotransferase // amylo-alpha-1, 6-glucosidase, 4-alpha-glucanotransferase // amylo-alpha-1, 6-glucosidase, 4-alpha-glucanotransferase // amylo-alpha-1, 6-glucosidase, 4-alpha-glucanotransferase // amylo-alpha	coding	0.0196408	0.305	17.42	21.87	0.8	down
---	DQ591995,uc021yys.1	coding	0.0197194	0.306	117.08	146.36	0.8	down
ZNF627	zinc finger protein 627 // zinc finger protein 627 // zinc finger protein 627	coding	0.0197537	0.306	34.29	44.48	0.77	down
PARP11	poly (ADP-ribose) polymerase family, member 11 // poly (ADP-ribose) polymerase family, member 11 // poly (ADP-ribose) polymerase family, member 11 // poly (ADP-ribose) polymerase family, member 11 // poly (ADP-ribose) polymerase family, member 11 //	coding	0.019875	0.307	19.45	23.9	0.81	down
STXBP5	syntaxin binding protein 5 (tomosyn) // syntaxin binding protein 5 (tomosyn) // syntaxin binding protein 5 (tomosyn) // syntaxin binding protein 5 (tomosyn) // syntaxin binding protein 5 (tomosyn) // syntaxin binding protein 5 (tomosyn) // syntaxin	coding	0.0199457	0.308	25.17	31.18	0.81	down
---	DQ587983,uc001xwk.3	coding	0.020225	0.31	10.62	13.19	0.81	down
---	cdna:all chromosome:VEGA50:7:126999839:127004813:-1 Gene:OTTHUMG00000066284	coding	0.0202314	0.31	7.26	9.25	0.78	down
DSCC1	defective in sister chromatid cohesion 1 homolog (S. cerevisiae) // defective in sister chromatid cohesion 1 homolog (S. cerevisiae) // defective in sister chromatid cohesion 1 homolog (S. cerevisiae) // defective in sister chromatid cohesion 1 homolog	coding	0.0202898	0.31	25.74	33.66	0.76	down
C6orf211	chromosome 6 open reading frame 211 // chromosome 6 open reading frame 211 // chromosome 6 open reading frame 211 // chromosome 6 open reading frame 211 // chromosome 6 open reading frame 211	coding	0.0206562	0.313	58.62	70.93	0.83	down
TRPM7	transient receptor potential cation channel, subfamily M, member 7 // transient receptor potential cation channel, subfamily M, member 7 // transient receptor potential cation channel, subfamily M, member 7 // transient receptor potential cation channe	coding	0.0206705	0.313	40.51	53.62	0.76	down
---	BC070391,uc003idd.3	coding	0.0207289	0.313	12.16	15.24	0.8	down
MASTL	microtubule associated serine/threonine kinase-like // microtubule associated serine/threonine kinase-like // microtubule associated serine/threonine kinase-like // microtubule associated serine/threonine kinase-like // microtubule associated serine/t	coding	0.0209756	0.315	149.59	182.27	0.82	down
DPH5	DPH5 homolog (S. cerevisiae) // DPH5 homolog (S. cerevisiae) // DPH5 homolog (S. cerevisiae) // DPH5 homolog (S. cerevisiae) // DPH5 homolog (S. cerevisiae) // DPH5 homolog (S. cerevisiae) // DPH5 homolog (S. cerevisiae) // DPH5 homolog (S. cerevis	coding	0.0210388	0.315	35.03	42.91	0.82	down
BIRC6	baculoviral IAP repeat containing 6 // baculoviral IAP repeat containing 6	coding	0.0210465	0.315	90.41	116.46	0.78	down
OGT	O-linked N-acetylglucosamine (GlcNAc) transferase // O-linked N-acetylglucosamine (GlcNAc) transferase // O-linked N-acetylglucosamine (GlcNAc) transferase // O-linked N-acetylglucosamine (GlcNAc) transferase // O-linked N-acetylglucosamine (GlcNAc) t	coding	0.0210495	0.315	135.5	166.59	0.81	down
NOL10	nucleolar protein 10 // nucleolar protein 10 // nucleolar protein 10 // nucleolar protein 10 // nucleolar protein 10 // nucleolar protein 10	coding	0.021147	0.316	174.07	214.6	0.81	down
POT1	protection of telomeres 1 homolog (S. pombe) // protection of telomeres 1 homolog (S. pombe) // protection of telomeres 1 homolog (S. pombe) // protection of telomeres 1 homolog (S. pombe) // protection of telomeres 1 homolog (S. pombe) // protection	coding	0.0211676	0.316	20.8	25.17	0.83	down
PDS5A	PDS5, regulator of cohesion maintenance, homolog A (S. cerevisiae) // PDS5, regulator of cohesion maintenance, homolog A (S. cerevisiae) // PDS5, regulator of cohesion maintenance, homolog A (S. cerevisiae) // PDS5, regulator of cohesion maintenance, h	coding	0.0211716	0.316	204.26	255.09	0.8	down
MIOS	missing oocyte, meiosis regulator, homolog (Drosophila) // missing oocyte, meiosis regulator, homolog (Drosophila) // missing oocyte, meiosis regulator, homolog (Drosophila) // missing oocyte, meiosis regulator, homolog (Drosophila) // missing oocyte,	coding	0.0211928	0.316	31.51	38.87	0.81	down
ACTR6	ARP6 actin-related protein 6 homolog (yeast) // ARP6 actin-related protein 6 homolog (yeast) // ARP6 actin-related protein 6 homolog (yeast) // ARP6 actin-related protein 6 homolog (yeast) // ARP6 actin-related protein 6 homolog (yeast) // ARP6 actin	coding	0.0212454	0.316	44.19	54.9	0.8	down
TRMT61B	tRNA methyltransferase 61 homolog B (S. cerevisiae) // tRNA methyltransferase 61 homolog B (S. cerevisiae) // tRNA methyltransferase 61 homolog B (S. cerevisiae) // tRNA methyltransferase 61 homolog B (S. cerevisiae) // tRNA methyltransferase 61 homol	coding	0.0213392	0.317	44.95	55.91	0.8	down
MLL2	myeloid/lymphoid or mixed-lineage leukemia 2 // myeloid/lymphoid or mixed-lineage leukemia 2 // myeloid/lymphoid or mixed-lineage leukemia 2	coding	0.0213951	0.318	98.18	121.72	0.81	down
PPP1R12A	protein phosphatase 1, regulatory subunit 12A // protein phosphatase 1, regulatory subunit 12A // protein phosphatase 1, regulatory subunit 12A // protein phosphatase 1, regulatory subunit 12A // protein phosphatase 1, regulatory subunit 12A // prote	coding	0.0214465	0.318	227.55	279.06	0.82	down
---	DQ584939,uc010pvt.1	coding	0.0214534	0.318	147.38	179.23	0.82	down
---	DQ584939,uc003tnl.1	coding	0.0214534	0.318	147.38	179.23	0.82	down
---	DQ584939,uc022aeu.1	coding	0.0214534	0.318	147.38	179.23	0.82	down
---	DQ597892,uc022adh.1	coding	0.0214534	0.318	147.38	179.23	0.82	down
---	DQ597892,uc003tsl.1	coding	0.0214534	0.318	147.38	179.23	0.82	down
---	AK298056,uc011irx.1	coding	0.0214673	0.318	18.04	23.61	0.76	down
---	DQ586768,uc021vla.1	coding	0.021633	0.319	8.5	16.97	0.5	down
SLMAP	sarcolemma associated protein // uncharacterized LOC100287789 // sarcolemma associated protein // uncharacterized LOC100287789 // sarcolemma associated protein // uncharacterized LOC100287789 // sarcolemma associated protein // uncharacterized LOC1	coding	0.0216543	0.319	45.55	56	0.81	down
WAPAL	wings apart-like homolog (Drosophila) // wings apart-like homolog (Drosophila) // wings apart-like homolog (Drosophila) // wings apart-like homolog (Drosophila) // wings apart-like homolog (Drosophila) // wings apart-like homolog (Drosophila) // win	coding	0.0216686	0.319	129.01	159.98	0.81	down
TIAL1	TIA1 cytotoxic granule-associated RNA binding protein-like 1 // TIA1 cytotoxic granule-associated RNA binding protein-like 1 // TIA1 cytotoxic granule-associated RNA binding protein-like 1 // TIA1 cytotoxic granule-associated RNA binding protein-like 1	coding	0.0217448	0.319	40.04	49.77	0.8	down
MTR	5-methyltetrahydrofolate-homocysteine methyltransferase // 5-methyltetrahydrofolate-homocysteine methyltransferase // 5-methyltetrahydrofolate-homocysteine methyltransferase // 5-methyltetrahydrofolate-homocysteine methyltransferase // 5-methyltetrahy	coding	0.0218039	0.32	111.69	135.29	0.83	down
PIK3CA	phosphoinositide-3-kinase, catalytic, alpha polypeptide // phosphoinositide-3-kinase, catalytic, alpha polypeptide // phosphoinositide-3-kinase, catalytic, alpha polypeptide // phosphoinositide-3-kinase, catalytic, alpha polypeptide	coding	0.021858	0.32	40.43	52.3	0.77	down
PIEZO2	piezo-type mechanosensitive ion channel component 2 // piezo-type mechanosensitive ion channel component 2 // piezo-type mechanosensitive ion channel component 2 // piezo-type mechanosensitive ion channel component 2 // piezo-type mechanosensitive ion	coding	0.0220108	0.321	75.25	93.07	0.81	down
TOP2B	topoisomerase (DNA) II beta 180kDa // microRNA 4442 // topoisomerase (DNA) II beta 180kDa // topoisomerase (DNA) II beta 180kDa // topoisomerase (DNA) II beta 180kDa // topoisomerase (DNA) II beta 180kDa // topoisomerase (DNA) II beta 180kDa // top	coding	0.0220917	0.322	107.87	142.5	0.76	down
SLC44A1	solute carrier family 44, member 1 // solute carrier family 44, member 1 // solute carrier family 44, member 1 // solute carrier family 44, member 1 // solute carrier family 44, member 1 // solute carrier family 44, member 1	coding	0.0220975	0.322	71.51	86.07	0.83	down
KIF2A	kinesin heavy chain member 2A // kinesin heavy chain member 2A // kinesin heavy chain member 2A // kinesin heavy chain member 2A // kinesin heavy chain member 2A // kinesin heavy chain member 2A // kinesin heavy chain member 2A // kinesin heavy cha	coding	0.0221207	0.322	110.46	138.28	0.8	down
MYO5A	myosin VA (heavy chain 12, myoxin) // myosin VA (heavy chain 12, myoxin) // myosin VA (heavy chain 12, myoxin) // myosin VA (heavy chain 12, myoxin) // myosin VA (heavy chain 12, myoxin) // myosin VA (heavy chain 12, myoxin) // myosin VA (heavy chai	coding	0.0221441	0.322	74.62	93.37	0.8	down
ATR	ataxia telangiectasia and Rad3 related // ataxia telangiectasia and Rad3 related // ataxia telangiectasia and Rad3 related	coding	0.0221742	0.322	14.54	17.48	0.83	down
SNX14	sorting nexin 14 // sorting nexin 14 // sorting nexin 14 // sorting nexin 14 // sorting nexin 14 // sorting nexin 14 // sorting nexin 14 // sorting nexin 14 // sorting nexin 14 // sorting nexin 14 // sorting nexin 14 // sorting nexin 14	coding	0.0221971	0.322	116.08	144.77	0.8	down
PICALM	phosphatidylinositol binding clathrin assembly protein // phosphatidylinositol binding clathrin assembly protein // phosphatidylinositol binding clathrin assembly protein // phosphatidylinositol binding clathrin assembly protein // phosphatidylinosito	coding	0.0222576	0.323	321.07	389.24	0.82	down
MOB1B	MOB kinase activator 1B // MOB kinase activator 1B // MOB kinase activator 1B // MOB kinase activator 1B // MOB kinase activator 1B // MOB kinase activator 1B	coding	0.0223286	0.323	31.29	40.05	0.78	down
MELK	maternal embryonic leucine zipper kinase // maternal embryonic leucine zipper kinase // maternal embryonic leucine zipper kinase // maternal embryonic leucine zipper kinase // maternal embryonic leucine zipper kinase // maternal embryonic leucine zip	coding	0.0223779	0.323	235.39	289.34	0.81	down
DNAJC21	DnaJ (Hsp40) homolog, subfamily C, member 21 // DnaJ (Hsp40) homolog, subfamily C, member 21 // DnaJ (Hsp40) homolog, subfamily C, member 21 // DnaJ (Hsp40) homolog, subfamily C, member 21 // DnaJ (Hsp40) homolog, subfamily C, member 21 // DnaJ (Hsp4	coding	0.0223994	0.323	117.32	144.85	0.81	down
TRAPPC6B	trafficking protein particle complex 6B // trafficking protein particle complex 6B // trafficking protein particle complex 6B // trafficking protein particle complex 6B // trafficking protein particle complex 6B // trafficking protein particle comple	coding	0.0224054	0.323	69.86	83.87	0.83	down
EPRS	glutamyl-prolyl-tRNA synthetase // glutamyl-prolyl-tRNA synthetase // glutamyl-prolyl-tRNA synthetase // glutamyl-prolyl-tRNA synthetase // glutamyl-prolyl-tRNA synthetase // glutamyl-prolyl-tRNA synthetase // glutamyl-prolyl-tRNA synthetase	coding	0.0224199	0.323	286.56	350.39	0.82	down
HERC1	HECT and RLD domain containing E3 ubiquitin protein ligase family member 1 // HECT and RLD domain containing E3 ubiquitin protein ligase family member 1 // HECT and RLD domain containing E3 ubiquitin protein ligase family member 1	coding	0.0224298	0.323	62.94	75.47	0.83	down
TTC14	tetratricopeptide repeat domain 14 // tetratricopeptide repeat domain 14 // tetratricopeptide repeat domain 14 // tetratricopeptide repeat domain 14 // tetratricopeptide repeat domain 14 // tetratricopeptide repeat domain 14 // tetratricopeptide rep	coding	0.0224391	0.323	15.98	19.45	0.82	down
WDR35	WD repeat domain 35 // WD repeat domain 35 // WD repeat domain 35 // WD repeat domain 35 // WD repeat domain 35 // WD repeat domain 35	coding	0.0225665	0.324	22.65	28.37	0.8	down
RP2	retinitis pigmentosa 2 (X-linked recessive) // retinitis pigmentosa 2 (X-linked recessive) // retinitis pigmentosa 2 (X-linked recessive) // retinitis pigmentosa 2 (X-linked recessive)	coding	0.0225711	0.324	87.41	109.33	0.8	down
SMARCA5	SWI/SNF related, matrix associated, actin dependent regulator of chromatin, subfamily a, member 5 // SWI/SNF related, matrix associated, actin dependent regulator of chromatin, subfamily a, member 5 // SWI/SNF related, matrix associated, actin dependent	coding	0.0226129	0.324	189.4	238.55	0.79	down
SOAT1	sterol O-acyltransferase 1 // sterol O-acyltransferase 1 // sterol O-acyltransferase 1 // sterol O-acyltransferase 1 // sterol O-acyltransferase 1 // sterol O-acyltransferase 1 // sterol O-acyltransferase 1 // sterol O-acyltransferase 1 // sterol	coding	0.0226956	0.325	242.92	300.91	0.81	down
SEC24B	SEC24 family, member B (S. cerevisiae) // SEC24 family, member B (S. cerevisiae) // SEC24 family, member B (S. cerevisiae) // SEC24 family, member B (S. cerevisiae) // SEC24 family, member B (S. cerevisiae) // SEC24 family, member B (S. cerevisiae)	coding	0.0227035	0.325	149.18	185.44	0.8	down
UTP20	UTP20, small subunit (SSU) processome component, homolog (yeast) // UTP20, small subunit (SSU) processome component, homolog (yeast)	coding	0.0227461	0.325	148.49	191.69	0.77	down
RPF2	ribosome production factor 2 homolog (S. cerevisiae) // ribosome production factor 2 homolog (S. cerevisiae) // ribosome production factor 2 homolog (S. cerevisiae)	coding	0.0227754	0.325	246.4	306.3	0.8	down
METTL7B	methyltransferase like 7B // methyltransferase like 7B	coding	0.0228504	0.326	42.49	51.54	0.82	down
MPHOSPH9	M-phase phosphoprotein 9 // M-phase phosphoprotein 9 // M-phase phosphoprotein 9 // M-phase phosphoprotein 9 // M-phase phosphoprotein 9 // M-phase phosphoprotein 9 // M-phase phosphoprotein 9 // M-phase phosphoprotein 9 // M-phase phosphoprotein	coding	0.0229979	0.327	78.99	98.45	0.8	down
ME2	malic enzyme 2, NAD(+)-dependent, mitochondrial // malic enzyme 2, NAD(+)-dependent, mitochondrial // malic enzyme 2, NAD(+)-dependent, mitochondrial // malic enzyme 2, NAD(+)-dependent, mitochondrial // malic enzyme 2, NAD(+)-dependent, mitochondrial	coding	0.0230816	0.327	212.56	260.19	0.82	down
XPOT	exportin, tRNA (nuclear export receptor for tRNAs) // exportin, tRNA (nuclear export receptor for tRNAs) // exportin, tRNA (nuclear export receptor for tRNAs)	coding	0.0231169	0.327	308.84	371.59	0.83	down
PRKAA2	protein kinase, AMP-activated, alpha 2 catalytic subunit // protein kinase, AMP-activated, alpha 2 catalytic subunit // protein kinase, AMP-activated, alpha 2 catalytic subunit	coding	0.0231228	0.327	26.72	34.16	0.78	down
TMEM154	transmembrane protein 154 // transmembrane protein 154 // transmembrane protein 154 // transmembrane protein 154	coding	0.0233074	0.328	48.95	61.17	0.8	down
LOC100653315	uncharacterized LOC100653315 // uncharacterized LOC100652730	coding	0.0234621	0.329	15.57	19.77	0.79	down
ZDHHC2	zinc finger, DHHC-type containing 2 // zinc finger, DHHC-type containing 2 // zinc finger, DHHC-type containing 2 // zinc finger, DHHC-type containing 2	coding	0.0235031	0.329	92.5	113.92	0.81	down
PBRM1	polybromo 1 // polybromo 1 // polybromo 1 // polybromo 1 // polybromo 1 // polybromo 1 // polybromo 1 // polybromo 1 // polybromo 1 // polybromo 1 // polybromo 1 // polybromo 1 // polybromo 1 // polybromo 1 // polybromo 1	coding	0.0235076	0.329	133.67	163.98	0.82	down
AASDHPPT	aminoadipate-semialdehyde dehydrogenase-phosphopantetheinyl transferase // aminoadipate-semialdehyde dehydrogenase-phosphopantetheinyl transferase // aminoadipate-semialdehyde dehydrogenase-phosphopantetheinyl transferase // aminoadipate-semialdehyde d	coding	0.0235191	0.329	91.44	114.37	0.8	down
UTRN	utrophin // utrophin // utrophin // utrophin // utrophin // utrophin // utrophin	coding	0.0235584	0.33	94.72	116.21	0.82	down
---	uc021paa.1	coding	0.0236548	0.33	37.3	47.36	0.79	down
---	uc021ymu.1	coding	0.0236548	0.33	37.3	47.36	0.79	down
---	uc021yna.1	coding	0.0236548	0.33	37.3	47.36	0.79	down
---	uc021ynf.1	coding	0.0236548	0.33	37.3	47.36	0.79	down
---	uc021ypu.1	coding	0.0236548	0.33	37.3	47.36	0.79	down
---	uc021yqn.1	coding	0.0236548	0.33	37.3	47.36	0.79	down
---	uc021yrm.1	coding	0.0236548	0.33	37.3	47.36	0.79	down
---	uc021ufw.1	coding	0.0236548	0.33	37.3	47.36	0.79	down
---	uc021yth.1	coding	0.0237661	0.33	263.87	342.91	0.77	down
PIGN	phosphatidylinositol glycan anchor biosynthesis, class N // phosphatidylinositol glycan anchor biosynthesis, class N // phosphatidylinositol glycan anchor biosynthesis, class N // phosphatidylinositol glycan anchor biosynthesis, class N // phosphatidy	coding	0.0239067	0.331	51.65	63.84	0.81	down
RAD50	RAD50 homolog (S. cerevisiae) // RAD50 homolog (S. cerevisiae) // RAD50 homolog (S. cerevisiae) // RAD50 homolog (S. cerevisiae) // RAD50 homolog (S. cerevisiae)	coding	0.0239429	0.331	71.38	86.54	0.82	down
ASF1A	ASF1 anti-silencing function 1 homolog A (S. cerevisiae) // ASF1 anti-silencing function 1 homolog A (S. cerevisiae) // ASF1 anti-silencing function 1 homolog A (S. cerevisiae)	coding	0.0240091	0.332	69.12	88.08	0.78	down
VPS54	vacuolar protein sorting 54 homolog (S. cerevisiae) // vacuolar protein sorting 54 homolog (S. cerevisiae) // vacuolar protein sorting 54 homolog (S. cerevisiae) // vacuolar protein sorting 54 homolog (S. cerevisiae) // vacuolar protein sorting 54 hom	coding	0.0240222	0.332	21.05	25.65	0.82	down
DDX50	DEAD (Asp-Glu-Ala-Asp) box polypeptide 50 // DEAD (Asp-Glu-Ala-Asp) box polypeptide 50 // DEAD (Asp-Glu-Ala-Asp) box polypeptide 50 // DEAD (Asp-Glu-Ala-Asp) box polypeptide 50 // DEAD (Asp-Glu-Ala-Asp) box polypeptide 50	coding	0.0240685	0.332	69.93	84.82	0.82	down
---	DQ573852,uc022acm.1	coding	0.0240893	0.332	66.54	80.94	0.82	down
---	DQ584971,uc011kcm.2	coding	0.0240893	0.332	66.54	80.94	0.82	down
---	DQ584971,uc011kct.2	coding	0.0240893	0.332	66.54	80.94	0.82	down
---	DQ584971,uc022adu.1	coding	0.0240893	0.332	66.54	80.94	0.82	down
DPY19L4	dpy-19-like 4 (C. elegans) // dpy-19-like 4 (C. elegans) // dpy-19-like 4 (C. elegans) // dpy-19-like 4 (C. elegans)	coding	0.0241	0.332	36.74	46.29	0.79	down
LIN37	lin-37 homolog (C. elegans) // lin-37 homolog (C. elegans) // lin-37 homolog (C. elegans)	coding	0.0241407	0.332	100.63	122.74	0.82	down
ELP2	elongation protein 2 homolog (S. cerevisiae) // elongation protein 2 homolog (S. cerevisiae) // elongation protein 2 homolog (S. cerevisiae) // elongation protein 2 homolog (S. cerevisiae) // elongation protein 2 homolog (S. cerevisiae) // elongation	coding	0.0243902	0.334	103.37	128.01	0.81	down
CHD9	chromodomain helicase DNA binding protein 9 // chromodomain helicase DNA binding protein 9 // chromodomain helicase DNA binding protein 9 // chromodomain helicase DNA binding protein 9 // chromodomain helicase DNA binding protein 9 // chromodomain he	coding	0.0243935	0.334	31.38	41.1	0.76	down
METTL14	methyltransferase like 14 // methyltransferase like 14 // methyltransferase like 14 // methyltransferase like 14 // methyltransferase like 14	coding	0.0244792	0.334	36.52	47.4	0.77	down
---	NR_028506,NR_028506_dup1|uc010tzs.1	coding	0.0245279	0.334	7.54	9.03	0.83	down
SKA3	spindle and kinetochore associated complex subunit 3 // spindle and kinetochore associated complex subunit 3 // spindle and kinetochore associated complex subunit 3 // spindle and kinetochore associated complex subunit 3 // spindle and kinetochore ass	coding	0.0246526	0.335	167.29	203.63	0.82	down
---	uc021ubt.1	coding	0.0246765	0.335	4.68	6.07	0.77	down
CUL4B	cullin 4B // cullin 4B // cullin 4B // cullin 4B // cullin 4B // cullin 4B // cullin 4B	coding	0.0247225	0.335	245.9	300.75	0.82	down
KRTAP1-5	keratin associated protein 1-5 // keratin associated protein 1-5 // keratin associated protein 1-5 // keratin associated protein 1-5 // keratin associated protein 1-5 // keratin associated protein 1-5	coding	0.0247842	0.335	43.37	52.77	0.82	down
---	DQ596633,uc003vmz.3	coding	0.0248014	0.335	55.29	66.61	0.83	down
---	DQ596633,uc004der.2	coding	0.0248014	0.335	55.29	66.61	0.83	down
---	DQ596633,uc001jyp.2	coding	0.0248014	0.335	55.29	66.61	0.83	down
---	DQ587956,uc002czt.1	coding	0.0248014	0.335	55.29	66.61	0.83	down
---	DQ593611,uc011drs.2	coding	0.0248967	0.335	6.48	8.15	0.8	down
RBL2	retinoblastoma-like 2 (p130) // retinoblastoma-like 2 (p130) // retinoblastoma-like 2 (p130) // retinoblastoma-like 2 (p130) // retinoblastoma-like 2 (p130) // retinoblastoma-like 2 (p130)	coding	0.0249135	0.335	81.97	100.21	0.82	down
SPOPL	speckle-type POZ protein-like // speckle-type POZ protein-like // speckle-type POZ protein-like	coding	0.0249161	0.335	17.23	21.48	0.8	down
---	DQ586540,uc001zqn.2	coding	0.024929	0.335	12.4	16.67	0.74	down
UBE3A	ubiquitin protein ligase E3A // ubiquitin protein ligase E3A // ubiquitin protein ligase E3A // ubiquitin protein ligase E3A // ubiquitin protein ligase E3A // ubiquitin protein ligase E3A // ubiquitin protein ligase E3A // ubiquitin protein ligase	coding	0.0250601	0.336	156.77	188.55	0.83	down
TEAD1	TEA domain family member 1 (SV40 transcriptional enhancer factor) // TEA domain family member 1 (SV40 transcriptional enhancer factor) // TEA domain family member 1 (SV40 transcriptional enhancer factor) // TEA domain family member 1 (SV40 transcriptio	coding	0.0252114	0.337	173.81	210.89	0.82	down
FANCD2	Fanconi anemia, complementation group D2 // Fanconi anemia, complementation group D2 // Fanconi anemia, complementation group D2 // Fanconi anemia, complementation group D2 // Fanconi anemia, complementation group D2 // Fanconi anemia, complementatio	coding	0.0252183	0.337	116.59	141.13	0.83	down
---	DQ584906,uc022abp.1	coding	0.0252445	0.337	8.8	17.47	0.5	down
GPBP1	GC-rich promoter binding protein 1 // GC-rich promoter binding protein 1 // GC-rich promoter binding protein 1 // GC-rich promoter binding protein 1 // GC-rich promoter binding protein 1 // GC-rich promoter binding protein 1 // GC-rich promoter bind	coding	0.0252489	0.337	95.53	118.57	0.81	down
UBR3	ubiquitin protein ligase E3 component n-recognin 3 (putative) // ubiquitin protein ligase E3 component n-recognin 3 (putative) // ubiquitin protein ligase E3 component n-recognin 3 (putative) // ubiquitin protein ligase E3 component n-recognin 3 (putat	coding	0.0252501	0.337	82.98	102.61	0.81	down
---	DQ573409,uc002tgn.3	coding	0.0252613	0.337	6.1	8.21	0.74	down
EXOC2	exocyst complex component 2 // exocyst complex component 2 // exocyst complex component 2 // exocyst complex component 2 // exocyst complex component 2	coding	0.0253984	0.338	118.31	142.7	0.83	down
NAA38	N(alpha)-acetyltransferase 38, NatC auxiliary subunit // N(alpha)-acetyltransferase 38, NatC auxiliary subunit // N(alpha)-acetyltransferase 38, NatC auxiliary subunit // N(alpha)-acetyltransferase 38, NatC auxiliary subunit // N(alpha)-acetyltransfer	coding	0.0256417	0.339	26.91	32.26	0.83	down
PSMC6	proteasome (prosome, macropain) 26S subunit, ATPase, 6 // proteasome (prosome, macropain) 26S subunit, ATPase, 6 // proteasome (prosome, macropain) 26S subunit, ATPase, 6 // proteasome (prosome, macropain) 26S subunit, ATPase, 6	coding	0.0257032	0.34	95.82	119.37	0.8	down
FAM208A	family with sequence similarity 208, member A // family with sequence similarity 208, member A // family with sequence similarity 208, member A // family with sequence similarity 208, member A // family with sequence similarity 208, member A // famil	coding	0.0257382	0.34	50.46	64.17	0.79	down
MBOAT2	membrane bound O-acyltransferase domain containing 2 // membrane bound O-acyltransferase domain containing 2 // membrane bound O-acyltransferase domain containing 2 // membrane bound O-acyltransferase domain containing 2	coding	0.0257386	0.34	64.65	79.45	0.81	down
COIL	coilin // coilin // coilin	coding	0.0257432	0.34	143.63	175.46	0.82	down
UBA6	ubiquitin-like modifier activating enzyme 6 // ubiquitin-like modifier activating enzyme 6 // ubiquitin-like modifier activating enzyme 6 // ubiquitin-like modifier activating enzyme 6 // ubiquitin-like modifier activating enzyme 6	coding	0.0257625	0.34	77.65	98.51	0.79	down
TPMT	thiopurine S-methyltransferase // thiopurine S-methyltransferase // thiopurine S-methyltransferase // thiopurine S-methyltransferase	coding	0.0258256	0.34	195.5	237.39	0.82	down
LOC100653149	uncharacterized LOC100653149 // uncharacterized LOC100653149 // uncharacterized LOC100653149 // uncharacterized LOC100653149 // uncharacterized LOC100653149 // uncharacterized LOC100653149 // uncharacterized LOC100653149 // uncharacterized LOC10065	coding	0.0258298	0.34	72.5	88.75	0.82	down
LIFR	leukemia inhibitory factor receptor alpha // leukemia inhibitory factor receptor alpha // leukemia inhibitory factor receptor alpha // leukemia inhibitory factor receptor alpha // leukemia inhibitory factor receptor alpha	coding	0.0259284	0.34	47.1	57.83	0.81	down
ZDHHC17	zinc finger, DHHC-type containing 17 // zinc finger, DHHC-type containing 17 // zinc finger, DHHC-type containing 17 // zinc finger, DHHC-type containing 17 // zinc finger, DHHC-type containing 17 // zinc finger, DHHC-type containing 17	coding	0.0262981	0.342	40.1	48.4	0.83	down
IFNAR1	interferon (alpha, beta and omega) receptor 1 // interferon (alpha, beta and omega) receptor 1 // interferon (alpha, beta and omega) receptor 1 // interferon (alpha, beta and omega) receptor 1 // interferon (alpha, beta and omega) receptor 1 // inter	coding	0.026519	0.344	126.05	161.54	0.78	down
FRRS1	ferric-chelate reductase 1 // ferric-chelate reductase 1 // ferric-chelate reductase 1 // ferric-chelate reductase 1	coding	0.026597	0.344	22.08	26.87	0.82	down
F3	coagulation factor III (thromboplastin, tissue factor) // coagulation factor III (thromboplastin, tissue factor) // coagulation factor III (thromboplastin, tissue factor) // coagulation factor III (thromboplastin, tissue factor) // coagulation factor	coding	0.0266662	0.345	293.58	360.47	0.81	down
SBNO1	strawberry notch homolog 1 (Drosophila) // strawberry notch homolog 1 (Drosophila) // strawberry notch homolog 1 (Drosophila) // strawberry notch homolog 1 (Drosophila) // strawberry notch homolog 1 (Drosophila) // strawberry notch homolog 1 (Drosoph	coding	0.0266915	0.345	171.11	211.01	0.81	down
PHTF2	putative homeodomain transcription factor 2 // putative homeodomain transcription factor 2 // putative homeodomain transcription factor 2 // putative homeodomain transcription factor 2 // putative homeodomain transcription factor 2 // putative homeod	coding	0.0268691	0.346	59.05	71.99	0.82	down
MON2	MON2 homolog (S. cerevisiae) // MON2 homolog (S. cerevisiae) // MON2 homolog (S. cerevisiae) // MON2 homolog (S. cerevisiae) // MON2 homolog (S. cerevisiae) // MON2 homolog (S. cerevisiae) // MON2 homolog (S. cerevisiae) // MON2 homolog (S. cerevis	coding	0.0268861	0.346	58.7	73.02	0.8	down
BDP1	B double prime 1, subunit of RNA polymerase III transcription initiation factor IIIB // B double prime 1, subunit of RNA polymerase III transcription initiation factor IIIB // B double prime 1, subunit of RNA polymerase III transcription initiation fact	coding	0.0270853	0.347	27.46	33.92	0.81	down
METTL10	methyltransferase like 10 // methyltransferase like 10 // methyltransferase like 10 // methyltransferase like 10 // methyltransferase like 10	coding	0.0271119	0.347	53.05	65.08	0.82	down
NIPBL	Nipped-B homolog (Drosophila) // Nipped-B homolog (Drosophila) // Nipped-B homolog (Drosophila) // Nipped-B homolog (Drosophila) // Nipped-B homolog (Drosophila)	coding	0.0272032	0.348	86.09	109.89	0.78	down
INO80D	INO80 complex subunit D // INO80 complex subunit D // INO80 complex subunit D // INO80 complex subunit D	coding	0.0274001	0.349	61.31	74.66	0.82	down
CCDC152	coiled-coil domain containing 152 // coiled-coil domain containing 152 // coiled-coil domain containing 152	coding	0.027534	0.35	41.43	51.27	0.81	down
LRRC59	leucine rich repeat containing 59	coding	0.0278768	0.352	10.71	12.95	0.83	down
AQR	aquarius homolog (mouse) // aquarius homolog (mouse) // aquarius homolog (mouse)	coding	0.0279674	0.353	100.5	124.11	0.81	down
---	uc021pwx.1	coding	0.0279992	0.353	4.63	5.64	0.82	down
FAM199X	family with sequence similarity 199, X-linked // family with sequence similarity 199, X-linked // family with sequence similarity 199, X-linked // family with sequence similarity 199, X-linked // family with sequence similarity 199, X-linked	coding	0.0281532	0.354	117.98	149.93	0.79	down
MPHOSPH6	M-phase phosphoprotein 6 // M-phase phosphoprotein 6 // M-phase phosphoprotein 6 // M-phase phosphoprotein 6 // M-phase phosphoprotein 6	coding	0.0283776	0.355	90.69	111	0.82	down
SLC35D1	solute carrier family 35 (UDP-glucuronic acid/UDP-N-acetylgalactosamine dual transporter), member D1 // solute carrier family 35 (UDP-glucuronic acid/UDP-N-acetylgalactosamine dual transporter), member D1 // solute carrier family 35 (UDP-glucuronic acid	coding	0.0284218	0.355	51.33	62.32	0.82	down
CEP55	centrosomal protein 55kDa // centrosomal protein 55kDa // centrosomal protein 55kDa // centrosomal protein 55kDa // centrosomal protein 55kDa // centrosomal protein 55kDa	coding	0.0284352	0.355	223.3	267.72	0.83	down
---	DQ600633,uc002aih.3	coding	0.0284465	0.355	6.85	9.21	0.74	down
---	uc021ypj.1	coding	0.0284905	0.355	22.24	30.58	0.73	down
HAUS6	HAUS augmin-like complex, subunit 6 // HAUS augmin-like complex, subunit 6 // HAUS augmin-like complex, subunit 6 // HAUS augmin-like complex, subunit 6 // HAUS augmin-like complex, subunit 6 // HAUS augmin-like complex, subunit 6	coding	0.0285208	0.355	91.68	113.49	0.81	down
AGPS	alkylglycerone phosphate synthase // alkylglycerone phosphate synthase // alkylglycerone phosphate synthase // alkylglycerone phosphate synthase // alkylglycerone phosphate synthase	coding	0.0286468	0.356	140.53	173.5	0.81	down
ARL5B	ADP-ribosylation factor-like 5B // ADP-ribosylation factor-like 5B // ADP-ribosylation factor-like 5B	coding	0.0286708	0.356	98.8	122.39	0.81	down
---	DQ582841,uc003ofs.2	coding	0.0287008	0.356	30.77	39.27	0.78	down
---	DQ593272,uc011drx.1	coding	0.0287475	0.356	7.88	12.1	0.65	down
DNAAF2	dynein, axonemal, assembly factor 2 // dynein, axonemal, assembly factor 2 // dynein, axonemal, assembly factor 2 // dynein, axonemal, assembly factor 2	coding	0.0287556	0.356	20.2	24.85	0.81	down
---	AK308309,uc010imy.1	coding	0.028996	0.357	18.22	23.74	0.77	down
CDK1	cyclin-dependent kinase 1 // cyclin-dependent kinase 1 // cyclin-dependent kinase 1 // cyclin-dependent kinase 1 // cyclin-dependent kinase 1 // cyclin-dependent kinase 1 // cyclin-dependent kinase 1 // cyclin-dependent kinase 1 // cyclin-dependen	coding	0.0290669	0.357	119.06	147.28	0.81	down
---	uc021ucu.1	coding	0.0291287	0.358	34.87	42.05	0.83	down
---	DQ575686,uc021ubg.1	coding	0.0292108	0.358	5.14	7.46	0.69	down
---	DQ575687,uc021toi.1	coding	0.0292108	0.358	5.14	7.46	0.69	down
CTNNAL1	catenin (cadherin-associated protein), alpha-like 1 // catenin (cadherin-associated protein), alpha-like 1 // catenin (cadherin-associated protein), alpha-like 1 // catenin (cadherin-associated protein), alpha-like 1 // catenin (cadherin-associated pr	coding	0.0293287	0.358	217.03	264.15	0.82	down
RALGPS2	Ral GEF with PH domain and SH3 binding motif 2 // Ral GEF with PH domain and SH3 binding motif 2 // Ral GEF with PH domain and SH3 binding motif 2 // Ral GEF with PH domain and SH3 binding motif 2 // Ral GEF with PH domain and SH3 binding motif 2 //	coding	0.0295178	0.359	62.77	78.06	0.8	down
DPY19L2	dpy-19-like 2 (C. elegans) // dpy-19-like 2 (C. elegans) // dpy-19-like 2 (C. elegans) // dpy-19-like 2 (C. elegans)	coding	0.0296753	0.36	17.9	21.91	0.82	down
MIB1	mindbomb E3 ubiquitin protein ligase 1 // mindbomb E3 ubiquitin protein ligase 1 // mindbomb E3 ubiquitin protein ligase 1	coding	0.0299663	0.362	66.95	80.63	0.83	down
NFXL1	nuclear transcription factor, X-box binding-like 1 // nuclear transcription factor, X-box binding-like 1 // nuclear transcription factor, X-box binding-like 1 // nuclear transcription factor, X-box binding-like 1 // nuclear transcription factor, X-box	coding	0.0301314	0.363	30.95	37.93	0.82	down
---	DQ589384,uc001mzp.3	coding	0.030183	0.363	8.66	12.79	0.68	down
RICTOR	RPTOR independent companion of MTOR, complex 2 // RPTOR independent companion of MTOR, complex 2 // RPTOR independent companion of MTOR, complex 2 // RPTOR independent companion of MTOR, complex 2 // RPTOR independent companion of MTOR, complex 2 //	coding	0.0302138	0.363	46.76	58.73	0.8	down
---	NR_024231,NR_024230_dup1|NR_024231_dup1|uc010ybz.1	coding	0.0302279	0.363	132.15	167.89	0.79	down
RND3	Rho family GTPase 3 // Rho family GTPase 3 // Rho family GTPase 3 // Rho family GTPase 3 // Rho family GTPase 3 // Rho family GTPase 3 // Rho family GTPase 3	coding	0.0303596	0.363	282.3	346.41	0.81	down
ZNF268	zinc finger protein 268 // zinc finger protein 268 // zinc finger protein 268 // zinc finger protein 268 // zinc finger protein 268 // zinc finger protein 268 // zinc finger protein 268 // zinc finger protein 268 // zinc finger protein 268 // zin	coding	0.0305731	0.365	18.76	23.04	0.81	down
ATP6V1A	ATPase, H+ transporting, lysosomal 70kDa, V1 subunit A // ATPase, H+ transporting, lysosomal 70kDa, V1 subunit A // ATPase, H+ transporting, lysosomal 70kDa, V1 subunit A // ATPase, H+ transporting, lysosomal 70kDa, V1 subunit A // ATPase, H+ transpor	coding	0.0306177	0.365	88.43	106.88	0.83	down
ZNF155	zinc finger protein 155 // zinc finger protein 155 // zinc finger protein 155 // zinc finger protein 155 // zinc finger protein 155 // zinc finger protein 155 // zinc finger protein 155	coding	0.0310281	0.367	24.54	29.47	0.83	down
NUP155	nucleoporin 155kDa // nucleoporin 155kDa // nucleoporin 155kDa // nucleoporin 155kDa // nucleoporin 155kDa // nucleoporin 155kDa // nucleoporin 155kDa // nucleoporin 155kDa	coding	0.0311297	0.368	620.49	763.9	0.81	down
AP4E1	adaptor-related protein complex 4, epsilon 1 subunit // adaptor-related protein complex 4, epsilon 1 subunit // adaptor-related protein complex 4, epsilon 1 subunit // adaptor-related protein complex 4, epsilon 1 subunit // adaptor-related protein com	coding	0.0313346	0.368	37.12	46.31	0.8	down
MYO9A	myosin IXA // myosin IXA // myosin IXA // myosin IXA // myosin IXA // myosin IXA // myosin IXA	coding	0.0313439	0.368	41.1	49.45	0.83	down
MAN1A2	mannosidase, alpha, class 1A, member 2 // mannosidase, alpha, class 1A, member 2 // mannosidase, alpha, class 1A, member 2 // mannosidase, alpha, class 1A, member 2 // mannosidase, alpha, class 1A, member 2 // mannosidase, alpha, class 1A, member 2	coding	0.0313622	0.368	100.55	122.52	0.82	down
SLIT2	slit homolog 2 (Drosophila) // slit homolog 2 (Drosophila) // slit homolog 2 (Drosophila) // slit homolog 2 (Drosophila) // slit homolog 2 (Drosophila) // slit homolog 2 (Drosophila) // slit homolog 2 (Drosophila) // slit homolog 2 (Drosophila) //	coding	0.0315733	0.369	74.19	89.89	0.83	down
---	DQ578599,uc021typ.1	coding	0.0315742	0.369	120.78	160.25	0.75	down
YIPF4	Yip1 domain family, member 4 // Yip1 domain family, member 4 // Yip1 domain family, member 4	coding	0.0315937	0.369	78.23	100.03	0.78	down
ADAM17	ADAM metallopeptidase domain 17 // ADAM metallopeptidase domain 17 // ADAM metallopeptidase domain 17 // ADAM metallopeptidase domain 17 // ADAM metallopeptidase domain 17	coding	0.0316485	0.369	134.24	161.03	0.83	down
PLOD2	procollagen-lysine, 2-oxoglutarate 5-dioxygenase 2 // procollagen-lysine, 2-oxoglutarate 5-dioxygenase 2 // procollagen-lysine, 2-oxoglutarate 5-dioxygenase 2 // procollagen-lysine, 2-oxoglutarate 5-dioxygenase 2 // procollagen-lysine, 2-oxoglutarate	coding	0.0317396	0.37	592.15	740.23	0.8	down
---	DQ601595,uc001nax.1	coding	0.0318178	0.37	4.39	5.53	0.79	down
IL13RA1	interleukin 13 receptor, alpha 1 // interleukin 13 receptor, alpha 1 // interleukin 13 receptor, alpha 1 // interleukin 13 receptor, alpha 1 // interleukin 13 receptor, alpha 1 // interleukin 13 receptor, alpha 1 // interleukin 13 receptor, alpha 1	coding	0.0318315	0.37	264	316.66	0.83	down
---	DQ582813,uc001jyg.1	coding	0.0318344	0.37	3.93	4.79	0.82	down
---	DQ597061,uc011dsc.2	coding	0.031903	0.37	5.14	6.49	0.79	down
MYCBP2	MYC binding protein 2, E3 ubiquitin protein ligase // MYC binding protein 2, E3 ubiquitin protein ligase // MYC binding protein 2, E3 ubiquitin protein ligase // MYC binding protein 2, E3 ubiquitin protein ligase // MYC binding protein 2, E3 ubiquitin	coding	0.0319067	0.37	33.15	40.72	0.81	down
---	DQ600792,uc021vpc.1	coding	0.0320155	0.371	4.43	5.76	0.77	down
---	DQ600792,uc021vpe.1	coding	0.0320155	0.371	4.43	5.76	0.77	down
---	DQ589348,uc021vnv.1	coding	0.0320155	0.371	4.43	5.76	0.77	down
CHUK	conserved helix-loop-helix ubiquitous kinase // conserved helix-loop-helix ubiquitous kinase // conserved helix-loop-helix ubiquitous kinase // conserved helix-loop-helix ubiquitous kinase	coding	0.0320206	0.371	48.67	58.55	0.83	down
---	DQ573766,uc022amm.1	coding	0.0321452	0.372	48.59	59.72	0.81	down
NOTCH2NL	notch 2 N-terminal like // notch 2 N-terminal like // notch 2 N-terminal like // notch 2 N-terminal like // notch 2 N-terminal like // notch 2 N-terminal like // notch 2 N-terminal like	coding	0.0321764	0.372	237.6	285.05	0.83	down
VPS13C	vacuolar protein sorting 13 homolog C (S. cerevisiae) // vacuolar protein sorting 13 homolog C (S. cerevisiae) // vacuolar protein sorting 13 homolog C (S. cerevisiae) // vacuolar protein sorting 13 homolog C (S. cerevisiae) // vacuolar protein sortin	coding	0.0322173	0.372	21.04	27.21	0.77	down
RNY4	RNA, Ro-associated Y4	coding	0.0324843	0.374	12.92	15.68	0.82	down
CKS2	CDC28 protein kinase regulatory subunit 2 // CDC28 protein kinase regulatory subunit 2 // CDC28 protein kinase regulatory subunit 2	coding	0.0326987	0.375	520.04	631.61	0.82	down
RHOBTB3	Rho-related BTB domain containing 3 // Rho-related BTB domain containing 3 // Rho-related BTB domain containing 3 // Rho-related BTB domain containing 3 // Rho-related BTB domain containing 3 // Rho-related BTB domain containing 3	coding	0.0327903	0.375	151.86	184.99	0.82	down
---	DQ600792,uc021vot.1	coding	0.0329925	0.375	4.2	5.58	0.75	down
---	DQ600792,uc021vow.1	coding	0.0329925	0.375	4.2	5.58	0.75	down
---	DQ600792,uc021vox.1	coding	0.0329925	0.375	4.2	5.58	0.75	down
---	DQ589348,uc021vom.1	coding	0.0329925	0.375	4.2	5.58	0.75	down
---	DQ589348,uc021von.1	coding	0.0329925	0.375	4.2	5.58	0.75	down
---	DQ589348,uc021voo.1	coding	0.0329925	0.375	4.2	5.58	0.75	down
---	uc021yod.1	coding	0.0331055	0.375	7.75	9.98	0.78	down
---	DQ600793,uc021vos.1	coding	0.0333944	0.376	6.85	9.52	0.72	down
---	DQ600793,uc021voz.1	coding	0.0333944	0.376	6.85	9.52	0.72	down
---	DQ589348,uc021voq.1	coding	0.0333944	0.376	6.85	9.52	0.72	down
CAND1	cullin-associated and neddylation-dissociated 1 // cullin-associated and neddylation-dissociated 1 // cullin-associated and neddylation-dissociated 1 // cullin-associated and neddylation-dissociated 1 // cullin-associated and neddylation-dissociated 1	coding	0.0334813	0.377	132.94	159.68	0.83	down
ZNF473	zinc finger protein 473 // zinc finger protein 473 // zinc finger protein 473 // zinc finger protein 473 // zinc finger protein 473 // zinc finger protein 473	coding	0.0335172	0.377	63.59	76.51	0.83	down
LOC100506303	uncharacterized LOC100506303 // uncharacterized LOC400879 // uncharacterized LOC100506303 // uncharacterized LOC400879 // uncharacterized LOC100506303 // uncharacterized LOC400879 // uncharacterized LOC100506303 // uncharacterized LOC400879 // unc	coding	0.0335334	0.377	66.16	79.33	0.83	down
OXNAD1	oxidoreductase NAD-binding domain containing 1 // oxidoreductase NAD-binding domain containing 1 // oxidoreductase NAD-binding domain containing 1 // oxidoreductase NAD-binding domain containing 1	coding	0.0335535	0.377	64.93	77.87	0.83	down
SREK1IP1	SREK1-interacting protein 1 // SREK1-interacting protein 1 // SREK1-interacting protein 1 // SREK1-interacting protein 1 // SREK1-interacting protein 1 // SREK1-interacting protein 1	coding	0.0342021	0.382	44.61	53.94	0.83	down
---	uc021vyv.1	coding	0.0344248	0.383	3.73	4.69	0.8	down
CEP78	centrosomal protein 78kDa // centrosomal protein 78kDa // centrosomal protein 78kDa // centrosomal protein 78kDa // centrosomal protein 78kDa // centrosomal protein 78kDa // centrosomal protein 78kDa // centrosomal protein 78kDa // centrosomal pro	coding	0.0345584	0.383	59.65	72.84	0.82	down
---	uc021sue.1	coding	0.0351674	0.386	86.99	106.19	0.82	down
USP9X	ubiquitin specific peptidase 9, X-linked // ubiquitin specific peptidase 9, X-linked // ubiquitin specific peptidase 9, X-linked // ubiquitin specific peptidase 9, X-linked	coding	0.0354951	0.388	226.03	278.31	0.81	down
OR51B4	olfactory receptor, family 51, subfamily B, member 4 // olfactory receptor, family 51, subfamily B, member 4 // olfactory receptor, family 51, subfamily B, member 4 // olfactory receptor, family 51, subfamily B, member 4	coding	0.0356023	0.388	7.58	9.11	0.83	down
RFWD2	ring finger and WD repeat domain 2, E3 ubiquitin protein ligase // ring finger and WD repeat domain 2, E3 ubiquitin protein ligase // ring finger and WD repeat domain 2, E3 ubiquitin protein ligase // ring finger and WD repeat domain 2, E3 ubiquitin pr	coding	0.0356322	0.388	63.63	76.4	0.83	down
ANKRD61	ankyrin repeat domain 61	coding	0.0357553	0.389	11.54	13.88	0.83	down
LOC100506100	uncharacterized LOC100506100	coding	0.0358017	0.389	44.91	56.05	0.8	down
PAIP2B	poly(A) binding protein interacting protein 2B // poly(A) binding protein interacting protein 2B	coding	0.0358653	0.389	17.66	21.62	0.82	down
PIK3C3	phosphoinositide-3-kinase, class 3 // phosphoinositide-3-kinase, class 3 // phosphoinositide-3-kinase, class 3 // phosphoinositide-3-kinase, class 3 // phosphoinositide-3-kinase, class 3	coding	0.0358784	0.389	69.79	83.61	0.83	down
PAFAH1B1	platelet-activating factor acetylhydrolase 1b, regulatory subunit 1 (45kDa) // platelet-activating factor acetylhydrolase 1b, regulatory subunit 1 (45kDa) // platelet-activating factor acetylhydrolase 1b, regulatory subunit 1 (45kDa) // platelet-activa	coding	0.0359047	0.389	217.1	262.25	0.83	down
THOC2	THO complex 2 // THO complex 2 // THO complex 2 // THO complex 2 // THO complex 2 // THO complex 2	coding	0.0360387	0.39	86.21	106.9	0.81	down
CPD	carboxypeptidase D // carboxypeptidase D // carboxypeptidase D // carboxypeptidase D // carboxypeptidase D // carboxypeptidase D // carboxypeptidase D	coding	0.03629	0.39	134.74	165.43	0.81	down
RN5S182	RNA, 5S ribosomal 182	coding	0.0365863	0.392	14.58	17.52	0.83	down
---	DQ591726,uc002nwi.3	coding	0.0366301	0.392	10.54	13.53	0.78	down
GPR137C	G protein-coupled receptor 137C // G protein-coupled receptor 137C	coding	0.0368148	0.392	28.83	37.63	0.77	down
---	uc021vsw.1	coding	0.0368156	0.392	3.4	4.36	0.78	down
---	DQ577649,uc010rfx.1	coding	0.0372081	0.394	5.29	7.51	0.7	down
SSPN	sarcospan	coding	0.0372847	0.394	7.18	8.65	0.83	down
UTP18	UTP18 small subunit (SSU) processome component homolog (yeast) // UTP18 small subunit (SSU) processome component homolog (yeast) // UTP18 small subunit (SSU) processome component homolog (yeast) // UTP18 small subunit (SSU) processome component homolog	coding	0.0373171	0.394	66.98	85.31	0.79	down
MTF2	metal response element binding transcription factor 2 // metal response element binding transcription factor 2 // metal response element binding transcription factor 2 // metal response element binding transcription factor 2 // metal response element	coding	0.0377938	0.394	62.93	78.57	0.8	down
SRP54	signal recognition particle 54kDa // signal recognition particle 54kDa // signal recognition particle 54kDa // signal recognition particle 54kDa // signal recognition particle 54kDa // signal recognition particle 54kDa // signal recognition particle	coding	0.0379876	0.394	144.73	176.67	0.82	down
---	DQ590589,uc010yzv.2	coding	0.0381059	0.394	13.54	18.31	0.74	down
---	DQ595048,uc021vnu.1	coding	0.0381059	0.394	13.54	18.31	0.74	down
---	DQ590589,uc001vvf.2	coding	0.0381059	0.394	13.54	18.31	0.74	down
---	DQ595048,uc021rnc.1	coding	0.0381059	0.394	13.54	18.31	0.74	down
---	DQ595048,uc001vvg.2	coding	0.0381059	0.394	13.54	18.31	0.74	down
---	DQ595048,uc021rni.1	coding	0.0381059	0.394	13.54	18.31	0.74	down
---	DQ595048,uc021rnk.1	coding	0.0381059	0.394	13.54	18.31	0.74	down
---	DQ595048,uc001vvz.2	coding	0.0381059	0.394	13.54	18.31	0.74	down
---	DQ590589,uc010tzm.2	coding	0.0381059	0.394	13.54	18.31	0.74	down
---	DQ595048,uc021sfc.1	coding	0.0381059	0.394	13.54	18.31	0.74	down
---	DQ595048,uc021sfe.1	coding	0.0381059	0.394	13.54	18.31	0.74	down
---	DQ595048,uc010tzp.1	coding	0.0381059	0.394	13.54	18.31	0.74	down
---	DQ595048,uc021uhx.1	coding	0.0381059	0.394	13.54	18.31	0.74	down
---	DQ590589,uc021wgz.1	coding	0.0381059	0.394	13.54	18.31	0.74	down
---	DQ590589,uc002yjc.2	coding	0.0381059	0.394	13.54	18.31	0.74	down
---	DQ590589,uc021wkd.1	coding	0.0381059	0.394	13.54	18.31	0.74	down
---	DQ590589,uc002zky.2	coding	0.0381059	0.394	13.54	18.31	0.74	down
---	DQ590589,uc021wkh.1	coding	0.0381059	0.394	13.54	18.31	0.74	down
---	DQ590589,uc021wkl.1	coding	0.0381059	0.394	13.54	18.31	0.74	down
---	DQ595048,uc002zkx.2	coding	0.0381059	0.394	13.54	18.31	0.74	down
---	DQ595048,uc022bqz.1	coding	0.0381059	0.394	13.54	18.31	0.74	down
---	DQ595048,uc022bri.1	coding	0.0381059	0.394	13.54	18.31	0.74	down
IVNS1ABP	influenza virus NS1A binding protein // influenza virus NS1A binding protein // influenza virus NS1A binding protein // influenza virus NS1A binding protein // influenza virus NS1A binding protein // influenza virus NS1A binding protein	coding	0.0381683	0.394	60.86	73.02	0.83	down
---	BC039122,uc001qtw.1	coding	0.0389141	0.397	5.4	6.81	0.79	down
YME1L1	YME1-like 1 (S. cerevisiae) // YME1-like 1 (S. cerevisiae) // YME1-like 1 (S. cerevisiae) // YME1-like 1 (S. cerevisiae) // YME1-like 1 (S. cerevisiae) // YME1-like 1 (S. cerevisiae) // YME1-like 1 (S. cerevisiae) // YME1-like 1 (S. cerevisiae) //	coding	0.039097	0.398	464.61	563.65	0.82	down
TMBIM4	transmembrane BAX inhibitor motif containing 4 // transmembrane BAX inhibitor motif containing 4 // transmembrane BAX inhibitor motif containing 4 // transmembrane BAX inhibitor motif containing 4 // transmembrane BAX inhibitor motif containing 4 //	coding	0.0391202	0.398	82.61	103.38	0.8	down
---	DQ583962,uc021sme.1	coding	0.0391467	0.398	4.85	6.91	0.7	down
LRPPRC	leucine-rich pentatricopeptide repeat containing // leucine-rich pentatricopeptide repeat containing // leucine-rich pentatricopeptide repeat containing // leucine-rich pentatricopeptide repeat containing // leucine-rich pentatricopeptide repeat conta	coding	0.0393693	0.399	113.3	135.88	0.83	down
ALG11	asparagine-linked glycosylation 11, alpha-1,2-mannosyltransferase homolog (yeast) // UTP14, U3 small nucleolar ribonucleoprotein, homolog C (yeast) // asparagine-linked glycosylation 11, alpha-1,2-mannosyltransferase homolog (yeast) // asparagine-linke	coding	0.0400821	0.401	28.36	33.99	0.83	down
RAD17	RAD17 homolog (S. pombe) // RAD17 homolog (S. pombe) // RAD17 homolog (S. pombe) // RAD17 homolog (S. pombe) // RAD17 homolog (S. pombe) // RAD17 homolog (S. pombe) // RAD17 homolog (S. pombe) // RAD17 homolog (S. pombe) // RAD17 homolog (S. pombe	coding	0.0402089	0.402	41.54	50.36	0.82	down
C4orf34	chromosome 4 open reading frame 34 // chromosome 4 open reading frame 34 // chromosome 4 open reading frame 34 // chromosome 4 open reading frame 34 // chromosome 4 open reading frame 34	coding	0.0404302	0.403	51.94	62.48	0.83	down
SMG1	smg-1 homolog, phosphatidylinositol 3-kinase-related kinase (C. elegans) // uncharacterized LOC100506830 // SMG1 homolog, phosphatidylinositol 3-kinase-related kinase (C. elegans) pseudogene // smg-1 homolog, phosphatidylinositol 3-kinase-related kinas	coding	0.0406041	0.403	150.74	193.81	0.78	down
---	DQ592142,uc021qgo.1	coding	0.0409261	0.405	5.74	7.48	0.77	down
---	DQ591781,uc002bse.2	coding	0.0412591	0.405	41.36	52.48	0.79	down
OR52E6	olfactory receptor, family 52, subfamily E, member 6 // olfactory receptor, family 52, subfamily E, member 6 // olfactory receptor, family 52, subfamily E, member 6	coding	0.0414137	0.405	7.2	8.67	0.83	down
PTX3	pentraxin 3, long // pentraxin 3, long // pentraxin 3, long	coding	0.0419966	0.407	23.54	28.39	0.83	down
SMCHD1	structural maintenance of chromosomes flexible hinge domain containing 1 // structural maintenance of chromosomes flexible hinge domain containing 1 // structural maintenance of chromosomes flexible hinge domain containing 1	coding	0.0422441	0.408	118.01	154.27	0.76	down
SMC6	structural maintenance of chromosomes 6 // structural maintenance of chromosomes 6 // structural maintenance of chromosomes 6 // structural maintenance of chromosomes 6 // structural maintenance of chromosomes 6 // structural maintenance of chromosom	coding	0.0423166	0.409	54.4	65.99	0.82	down
---	uc021ogx.1	coding	0.0426715	0.411	8.23	11.12	0.74	down
---	DQ586608,uc002nrz.1	coding	0.042914	0.412	75.45	105.31	0.72	down
---	DQ579247,uc003ohx.2	coding	0.0430121	0.412	6.35	7.86	0.81	down
C14orf135	chromosome 14 open reading frame 135 // chromosome 14 open reading frame 135 // chromosome 14 open reading frame 135 // chromosome 14 open reading frame 135 // chromosome 14 open reading frame 135 // chromosome 14 open reading frame 135 // chromosom	coding	0.0430569	0.412	115.64	142.92	0.81	down
UHMK1	U2AF homology motif (UHM) kinase 1 // U2AF homology motif (UHM) kinase 1 // U2AF homology motif (UHM) kinase 1 // U2AF homology motif (UHM) kinase 1 // U2AF homology motif (UHM) kinase 1 // U2AF homology motif (UHM) kinase 1 // U2AF homology motif (	coding	0.0433247	0.414	254.02	304.97	0.83	down
UGGT2	UDP-glucose glycoprotein glucosyltransferase 2 // UDP-glucose glycoprotein glucosyltransferase 2 // UDP-glucose glycoprotein glucosyltransferase 2 // UDP-glucose glycoprotein glucosyltransferase 2 // UDP-glucose glycoprotein glucosyltransferase 2 //	coding	0.0441201	0.416	18.84	22.72	0.83	down
EMC2	ER membrane protein complex subunit 2 // ER membrane protein complex subunit 2 // ER membrane protein complex subunit 2 // ER membrane protein complex subunit 2 // ER membrane protein complex subunit 2	coding	0.0441422	0.416	26.99	33.28	0.81	down
RN5S108	RNA, 5S ribosomal 108	coding	0.0447005	0.418	10.95	13.52	0.81	down
---	DQ583840,uc002dnn.3	coding	0.0450694	0.419	18.93	25.21	0.75	down
RN5S271	RNA, 5S ribosomal 271	coding	0.0454051	0.421	8.23	10.2	0.81	down
SYNE2	spectrin repeat containing, nuclear envelope 2 // spectrin repeat containing, nuclear envelope 2 // spectrin repeat containing, nuclear envelope 2 // spectrin repeat containing, nuclear envelope 2 // spectrin repeat containing, nuclear envelope 2 //	coding	0.0461715	0.424	22.79	27.66	0.82	down
---	uc021tbu.1	coding	0.0463065	0.425	7.03	9.66	0.73	down
LEMD3	LEM domain containing 3 // LEM domain containing 3 // LEM domain containing 3 // LEM domain containing 3	coding	0.0465302	0.426	56.53	75.47	0.75	down
PPP2R5E	protein phosphatase 2, regulatory subunit B', epsilon isoform // protein phosphatase 2, regulatory subunit B', epsilon isoform // protein phosphatase 2, regulatory subunit B', epsilon isoform // protein phosphatase 2, regulatory subunit B', epsilon iso	coding	0.0469397	0.427	165.57	205.82	0.8	down
---	DQ570469,uc021qhv.1	coding	0.0477096	0.429	3.52	4.27	0.82	down
ZWILCH	Zwilch, kinetochore associated, homolog (Drosophila) // Zwilch, kinetochore associated, homolog (Drosophila) // Zwilch, kinetochore associated, homolog (Drosophila) // Zwilch, kinetochore associated, homolog (Drosophila) // Zwilch, kinetochore associa	coding	0.0478549	0.43	217.07	262.47	0.83	down
---	DQ586658,uc003txl.4	coding	0.0479084	0.43	47.52	77.18	0.62	down
---	DQ586658,uc022aga.1	coding	0.0479084	0.43	47.52	77.18	0.62	down
---	DQ586658,uc022agd.1	coding	0.0479084	0.43	47.52	77.18	0.62	down
---	DQ586658,uc022age.1	coding	0.0479084	0.43	47.52	77.18	0.62	down
---	DQ599799,uc010pvu.2	coding	0.0479137	0.43	123.42	158.94	0.78	down
---	DQ593490,uc003tpu.3	coding	0.0479137	0.43	123.42	158.94	0.78	down
---	DQ593490,uc003tsd.3	coding	0.0479137	0.43	123.42	158.94	0.78	down
---	DQ593490,uc003tsk.3	coding	0.0479137	0.43	123.42	158.94	0.78	down
---	DQ585665,uc022brm.1	coding	0.0482524	0.431	15	43.28	0.35	down
---	DQ571187,uc002gzi.1	coding	0.0482857	0.431	38.04	55.6	0.68	down
VPS13A	vacuolar protein sorting 13 homolog A (S. cerevisiae) // vacuolar protein sorting 13 homolog A (S. cerevisiae) // vacuolar protein sorting 13 homolog A (S. cerevisiae) // vacuolar protein sorting 13 homolog A (S. cerevisiae) // vacuolar protein sortin	coding	0.0483658	0.431	26.31	33.08	0.8	down
IBTK	inhibitor of Bruton agammaglobulinemia tyrosine kinase // inhibitor of Bruton agammaglobulinemia tyrosine kinase // inhibitor of Bruton agammaglobulinemia tyrosine kinase // inhibitor of Bruton agammaglobulinemia tyrosine kinase // inhibitor of Bruton	coding	0.0486425	0.432	55.86	68.29	0.82	down
MRPL39	mitochondrial ribosomal protein L39 // mitochondrial ribosomal protein L39 // mitochondrial ribosomal protein L39 // mitochondrial ribosomal protein L39 // mitochondrial ribosomal protein L39	coding	0.0488222	0.433	116.75	140.3	0.83	down
---	DQ572301,uc003eky.1	coding	0.0489628	0.433	3.66	4.45	0.82	down
---	uc021pmg.1	coding	0.0494689	0.434	730.4	927.91	0.79	down
PIGK	phosphatidylinositol glycan anchor biosynthesis, class K // phosphatidylinositol glycan anchor biosynthesis, class K // phosphatidylinositol glycan anchor biosynthesis, class K // phosphatidylinositol glycan anchor biosynthesis, class K // phosphatidy	coding	0.049729	0.436	161.03	195.2	0.82	down
---	uc021ouw.1	coding	0.0498463	0.436	730.58	927.83	0.79	down
---	uc021pcf.1	coding	0.0498463	0.436	730.58	927.83	0.79	down
---	uc021pck.1	coding	0.0498463	0.436	730.58	927.83	0.79	down
---	uc021pcp.1	coding	0.0498463	0.436	730.58	927.83	0.79	down
---	uc021pcu.1	coding	0.0498463	0.436	730.58	927.83	0.79	down
---	uc021yto.1	coding	0.0498463	0.436	730.58	927.83	0.79	down
---	uc021zep.1	coding	0.0498463	0.436	730.58	927.83	0.79	down

## Sheet: up
Gene Symbol	Description	type	P-value	FDR	Geom mean of intensities in class TH	Geom mean of intensities in class Con	Fold-change（TH/Con）	style
JUNB	jun B proto-oncogene // jun B proto-oncogene // jun B proto-oncogene // jun B proto-oncogene	coding	< 1e-07	< 1e-07	321.4	76.82	4.18	up
EGR1	early growth response 1 // early growth response 1 // early growth response 1 // early growth response 1 // early growth response 1	coding	< 1e-07	< 1e-07	1334.76	143.84	9.28	up
IL8	interleukin 8 // interleukin 8 // interleukin 8 // interleukin 8	coding	1e-07	0.00075	128.29	31.51	4.07	up
SIK1	salt-inducible kinase 1 // salt-inducible kinase 1 // salt-inducible kinase 1	coding	1e-07	0.00075	173.98	78	2.23	up
SMAD7	SMAD family member 7 // SMAD family member 7 // SMAD family member 7 // SMAD family member 7 // SMAD family member 7 // SMAD family member 7 // SMAD family member 7	coding	1e-07	0.00075	206.96	71.1	2.91	up
BHLHE40	basic helix-loop-helix family, member e40 // basic helix-loop-helix family, member e40 // basic helix-loop-helix family, member e40	coding	2e-07	0.00104	186.26	71.94	2.59	up
RHOB	ras homolog family member B // ras homolog family member B // ras homolog family member B	coding	2e-07	0.00104	389.2	186.39	2.09	up
CSRNP1	cysteine-serine-rich nuclear protein 1 // cysteine-serine-rich nuclear protein 1 // cysteine-serine-rich nuclear protein 1 // cysteine-serine-rich nuclear protein 1 // cysteine-serine-rich nuclear protein 1	coding	4e-07	0.00123	164.37	69.49	2.37	up
PPP1R15A	protein phosphatase 1, regulatory subunit 15A // protein phosphatase 1, regulatory subunit 15A // protein phosphatase 1, regulatory subunit 15A // protein phosphatase 1, regulatory subunit 15A // protein phosphatase 1, regulatory subunit 15A	coding	5e-07	0.0013	315.17	154.84	2.04	up
C1orf51	chromosome 1 open reading frame 51 // chromosome 1 open reading frame 51 // chromosome 1 open reading frame 51 // chromosome 1 open reading frame 51 // chromosome 1 open reading frame 51 // chromosome 1 open reading frame 51 // chromosome 1 open rea	coding	6e-07	0.00145	86.71	44.82	1.93	up
KLF11	Kruppel-like factor 11 // Kruppel-like factor 11 // Kruppel-like factor 11 // Kruppel-like factor 11 // Kruppel-like factor 11 // Kruppel-like factor 11 // Kruppel-like factor 11 // Kruppel-like factor 11 // Kruppel-like factor 11	coding	8e-07	0.00159	275.49	148.91	1.85	up
KLF10	Kruppel-like factor 10 // Kruppel-like factor 10 // Kruppel-like factor 10 // Kruppel-like factor 10 // Kruppel-like factor 10 // Kruppel-like factor 10	coding	1.1e-06	0.0019	195.65	100.83	1.94	up
NR1D1	nuclear receptor subfamily 1, group D, member 1 // nuclear receptor subfamily 1, group D, member 1 // nuclear receptor subfamily 1, group D, member 1 // nuclear receptor subfamily 1, group D, member 1	coding	1.3e-06	0.00214	94.35	47.97	1.97	up
DUSP1	dual specificity phosphatase 1 // dual specificity phosphatase 1 // dual specificity phosphatase 1 // dual specificity phosphatase 1 // dual specificity phosphatase 1	coding	1.5e-06	0.00225	373.02	210.54	1.77	up
---	DL490867,uc021trx.1	coding	2.1e-06	0.00275	5153.7	3042.15	1.69	up
---	DL490867,uc021try.1	coding	2.1e-06	0.00275	5153.7	3042.15	1.69	up
---	DL490867,uc010vym.1	coding	2.2e-06	0.00275	5680.1	3364.59	1.69	up
ARRDC3	arrestin domain containing 3 // arrestin domain containing 3 // arrestin domain containing 3 // arrestin domain containing 3 // arrestin domain containing 3	coding	2.7e-06	0.00298	51.97	27.32	1.9	up
FOS	FBJ murine osteosarcoma viral oncogene homolog // FBJ murine osteosarcoma viral oncogene homolog // FBJ murine osteosarcoma viral oncogene homolog // FBJ murine osteosarcoma viral oncogene homolog // FBJ murine osteosarcoma viral oncogene homolog //	coding	2.8e-06	0.00298	33.49	18.8	1.78	up
GPR3	G protein-coupled receptor 3 // G protein-coupled receptor 3 // G protein-coupled receptor 3	coding	2.9e-06	0.00298	89.06	54.59	1.63	up
SNAI1	snail homolog 1 (Drosophila) // snail homolog 1 (Drosophila) // snail homolog 1 (Drosophila)	coding	4.3e-06	0.00354	78.23	41.49	1.89	up
IER2	immediate early response 2 // immediate early response 2 // immediate early response 2 // immediate early response 2 // immediate early response 2	coding	4.7e-06	0.00365	124.88	78.76	1.59	up
DUSP2	dual specificity phosphatase 2 // dual specificity phosphatase 2 // dual specificity phosphatase 2	coding	6.1e-06	0.00429	158.9	85.68	1.85	up
DACT1	dapper, antagonist of beta-catenin, homolog 1 (Xenopus laevis) // dapper, antagonist of beta-catenin, homolog 1 (Xenopus laevis) // dapper, antagonist of beta-catenin, homolog 1 (Xenopus laevis) // dapper, antagonist of beta-catenin, homolog 1 (Xenopus	coding	7.3e-06	0.00488	58.85	39.1	1.5	up
FBXO32	F-box protein 32 // F-box protein 32 // F-box protein 32 // F-box protein 32 // F-box protein 32 // F-box protein 32 // F-box protein 32	coding	8.9e-06	0.00514	30.87	19.2	1.61	up
MNT	MAX binding protein // MAX binding protein // MAX binding protein // MAX binding protein	coding	1.28e-05	0.00597	126.18	78.82	1.6	up
ZC3H12A	zinc finger CCCH-type containing 12A // zinc finger CCCH-type containing 12A // zinc finger CCCH-type containing 12A // zinc finger CCCH-type containing 12A // zinc finger CCCH-type containing 12A	coding	1.29e-05	0.00597	104.38	64.38	1.62	up
KLF6	Kruppel-like factor 6 // Kruppel-like factor 6 // Kruppel-like factor 6 // Kruppel-like factor 6 // Kruppel-like factor 6 // Kruppel-like factor 6 // Kruppel-like factor 6 // Kruppel-like factor 6 // Kruppel-like factor 6 // Kruppel-like factor 6	coding	1.5e-05	0.00654	485.32	284.93	1.7	up
ID2	inhibitor of DNA binding 2, dominant negative helix-loop-helix protein // inhibitor of DNA binding 2, dominant negative helix-loop-helix protein // inhibitor of DNA binding 2, dominant negative helix-loop-helix protein // inhibitor of DNA binding 2, do	coding	1.59e-05	0.00656	75.31	48.98	1.54	up
---	DQ594870,uc001mzz.2	coding	1.61e-05	0.00656	54.38	33.85	1.61	up
AP5B1	adaptor-related protein complex 5, beta 1 subunit // adaptor-related protein complex 5, beta 1 subunit // adaptor-related protein complex 5, beta 1 subunit	coding	1.62e-05	0.00656	66.63	41.77	1.59	up
ARL4C	ADP-ribosylation factor-like 4C // ADP-ribosylation factor-like 4C // ADP-ribosylation factor-like 4C // ADP-ribosylation factor-like 4C	coding	1.69e-05	0.00656	145.91	98.75	1.48	up
LDLR	low density lipoprotein receptor // low density lipoprotein receptor // low density lipoprotein receptor // low density lipoprotein receptor // low density lipoprotein receptor // low density lipoprotein receptor // low density lipoprotein receptor	coding	1.85e-05	0.00675	334.73	205.77	1.63	up
BCOR	BCL6 corepressor // BCL6 corepressor // BCL6 corepressor // BCL6 corepressor // BCL6 corepressor // BCL6 corepressor // BCL6 corepressor // BCL6 corepressor // BCL6 corepressor // BCL6 corepressor // BCL6 corepressor	coding	1.9e-05	0.00686	166.44	104.88	1.59	up
PMAIP1	phorbol-12-myristate-13-acetate-induced protein 1 // phorbol-12-myristate-13-acetate-induced protein 1 // phorbol-12-myristate-13-acetate-induced protein 1 // phorbol-12-myristate-13-acetate-induced protein 1 // phorbol-12-myristate-13-acetate-induced	coding	1.97e-05	0.00704	131.69	74.4	1.77	up
[truncated: 419 more rows]
